# Supplementary material for: Identification of disulfidptosis related subtypes, characterization of tumor microenvironment infiltration, and development of DRG prognostic prediction model in RCC, in which MSH3 is a key gene during disulfidptosis
Source: Front Immunol. 2023 Jun 23;14:1205250. doi: 10.3389/fimmu.2023.1205250 (PMC10327482; doi:10.3389/fimmu.2023.1205250)
Supplement: Supplementary file 1 [file Table_1.xlsx]

## Sheet: Sheet1
Table S1: The list of disulfidptosis-related genes.
Gene	Type
ACTN4	Disulfidptosis
ACTB	Disulfidptosis
CD2AP	Disulfidptosis
CAPZB	Disulfidptosis
DSTN	Disulfidptosis
FLNA	Disulfidptosis
FLNB	Disulfidptosis
INF2	Disulfidptosis
IQGAP1	Disulfidptosis
MYH10	Disulfidptosis
MYL6	Disulfidptosis
MYH9	Disulfidptosis
PDLIM1	Disulfidptosis
TLN1	Disulfidptosis
SLC7A11	Disulfidptosis
SLC3A2	Disulfidptosis
RPN1	Disulfidptosis
NCKAP1	Disulfidptosis
NUBPL	Disulfidptosis
NDUFA11	Disulfidptosis
LRPPRC	Disulfidptosis
OXSM	Disulfidptosis
GYS1	Disulfidptosis
NDUFS1	Disulfidptosis

## Sheet: Sheet2
Table S2: Correlation of disulfidptosis-related genes with OS in renal cell carcinoma patients.
id	HR	HR.95L	HR.95H	pvalue	km
ACTN4	0.989059	0.983757	0.99439	6.0467e-05	2.9004e-06
ACTB	1.00109	1.00064	1.00154	2.1623e-06	1.53351e-06
CD2AP	0.96237	0.933238	0.992411	0.0144574	1.0501e-05
CAPZB	1.11317	1.05895	1.17016	2.57221e-05	1.45612e-05
DSTN	0.992378	0.987195	0.997588	0.00418684	1.53293e-06
FLNA	1.00024	0.997351	1.00314	0.869037	0.0419923
FLNB	0.992669	0.983225	1.0022	0.131417	0.000983639
IQGAP1	0.975273	0.959444	0.991362	0.00270711	1.50338e-05
MYH10	0.968498	0.944814	0.992775	0.0112752	4.93211e-05
MYL6	0.999505	0.997203	1.00181	0.673767	0.0191112
MYH9	0.997664	0.995039	1.0003	0.0818382	0.00395583
PDLIM1	0.997831	0.993517	1.00216	0.325926	0.0866934
TLN1	0.982807	0.975084	0.990592	1.6454e-05	1.627e-07
SLC7A11	1.73356	1.36237	2.20589	7.63298e-06	7.02162e-05
SLC3A2	0.99967	0.991007	1.00841	0.940717	0.0600751
RPN1	1.00265	0.996347	1.00899	0.410842	0.08074
NCKAP1	0.911988	0.866069	0.960342	0.000473779	4.42187e-07
NUBPL	0.612191	0.474048	0.790589	0.000169346	4.99759e-05
NDUFA11	1.00207	0.973953	1.031	0.886759	2.13248e-06
LRPPRC	0.934918	0.910864	0.959608	4.18589e-07	1.73802e-09
OXSM	0.836051	0.72902	0.958797	0.010408	0.00679205
GYS1	1.0202	1.00702	1.03356	0.00257078	0.00109512
NDUFS1	0.924255	0.882725	0.967738	0.000785001	5.19212e-09

## Sheet: Sheet3
Table S3: The list of 1566 DEGs.
Gene
ACTB
CFL1
RHOG
CAPZB
PFN1
ZYX
ZNF33B
SH3BGRL3
PLEKHO1
TMSB4X
VASP
CNN2
FXYD5
C11orf24
TOM1L1
CMTM7
OSBPL1A
USP30
EIF5A
CORO1B
PRKAA2
DRAP1
PEX1
RPS6KA4
WDR35
RGS19
EPB41L4A
RORA
TMEM135
TRIM23
MYO9A
PREPL
SF3B4
CSK
EFHD2
PPARA
EIF4EBP2
LRPPRC
MBTD1
HBP1
REEP4
CCM2
ABCB7
PFDN2
ING3
EMX2OS
NUTF2
ZNF33A
ACADSB
DDHD2
LSP1
L2HGDH
TBC1D15
SPI1
MON2
FBXL4
RCHY1
PSME2
MTMR12
ACTR1A
TRAPPC1
DYNC2H1
RNF170
TNFAIP8L2
SPAG9
BANF1
LIMK1
LGALS9
RAD17
WDSUB1
DENND4C
RAC2
WAC
PCMTD2
BATF
EIF4B
BBS2
PHLDA2
SEC24B
RAVER2
ACTG1
FASTKD3
TPM4
PPIB
MXI1
DMGDH
FCER1G
RCBTB2
S100A11
KLHDC2
LSM10
IPP
SPATA6
CHM
GPSM3
ALG3
PDLIM7
EMP3
SRM
AFF1
PYCARD
MTA2
SERPINH1
PCBD2
TBC1D19
IL2RG
ACP2
YIF1B
AFG3L2
ARHGDIB
ARPC3
DMXL1
SIPA1
POLK
WAS
LANCL1
SNX2
FHL3
CHD9
TYROBP
UBE4A
METTL7A
PSMC4
UBE2L3
CCNG1
ZNF704
ACADM
COMMD5
FBXO3
SART1
HAPLN3
FNBP1L
MLLT10
MTIF2
ZFYVE9
RCOR3
PPP4C
ZNF397
FCHO2
IREB2
PKN2
ADRM1
POLI
NUDT1
PLEKHA7
SLK
SPIRE1
CHIC1
GFM2
SAP30L
LTB
TUBB6
PTAR1
JMJD1C
RGS10
PIK3C2A
BCL2
CAPNS1
KIAA1109
BDP1
SCRN3
NXT1
CDC14B
PHF3
ZNF84
COG6
LMBRD2
DYM
ZNF292
RFC1
CORO1A
MTX3
LETMD1
HOOK1
SH3GL1
KIF3A
CD52
IFT88
CPNE3
KIF1B
PLCB1
ZFAND1
TNIP2
RNMT
CCNDBP1
CCL5
STAM2
KCTD5
CPEB4
PCM1
FBXW11
PRKACA
FBXO38
LRRK2
ANKRD12
PJA2
COX11
ACBD5
LGALS1
CST3
IMPDH1
SPATA18
CCNT1
ZNF14
PCYOX1
DCTN4
SHKBP1
PPM1G
AMOT
ATP11A
COL6A2
RALY
EZH1
TRPV2
HIPK2
SLC35C1
TPM2
LIMD2
TIMP1
WDFY3
DIXDC1
YPEL2
RAB11FIP2
CDKL1
ARHGEF12
AFF4
CKAP4
LMTK2
KCTD17
FARP1
SELPLG
SLU7
GCC2
VPS54
UBTD1
IFITM3
ENPP4
RAC1
TTC19
TBL1X
C1QA
SFXN1
PSMB3
SECISBP2
GZMM
STAG2
DYNLL1
ZNF253
ARPC5
CYBA
RAB3GAP2
KIDINS220
KLF11
IGF1R
FBLIM1
WWC2
PURA
RORC
UCP2
CRYZL1
TAGLN2
RBMX
SNAPC3
RHOC
RBL2
ANKRD46
SH3YL1
CCNG2
PPP1R14B
CEBPZ
C1orf54
S100A16
GNAI2
USP12
LRP6
GPRASP2
PHKA2
CD3E
SUCLA2
B3GALT6
ST13
DPY19L4
DIP2C
RNF141
ADD3
MAML2
CXCR3
LIFR
COTL1
CDC40
ANXA2
SAMD1
CLTB
VPS36
STK32B
TLN2
SALL1
ATM
SMARCAD1
CD46
TRIM47
VAPB
PSMD13
MTR
CD14
EHBP1
ZC3H7A
MAST4
ETFDH
ZDHHC17
SLC35F5
NUDT12
SMAD4
COMT
AKAP11
TMSB10
SLC16A12
ANKMY2
PCMTD1
PSMB2
PAQR5
PSMB6
NEBL
PKHD1
CDK2AP1
MRPL17
SIRT1
MKLN1
DIRAS2
ZFP62
ASH1L
IMMP2L
LRIG3
GCNT2
STX17
HINT3
VPS4B
ECM1
DHX40
PIAS1
THAP5
TM7SF3
GNA15
RRAS
ZNF561
TOMM20
ANKRA2
ZZZ3
AIF1
TMTC2
SNRPF
TUBG1
NBR1
MIA2
NOC4L
TGDS
ZNF25
TEAD1
MTMR10
IL18BP
UBR1
ZNF24
RIOK3
MYL9
ACTN1
CLCN6
KBTBD11
TESK1
LMBRD1
RDX
IMPA2
DAPK3
ALDH16A1
HNMT
DYNC1LI2
KLF12
CEP57
SMAD5
RNPEPL1
ZNRF3
ZMYND11
SDC3
SOCS7
CD3D
SERINC1
ZDHHC12
IBTK
CBX4
ACTR6
NFX1
LNX2
FMNL1
PRKAA1
PPIC
CSF1
VPS41
ARID4A
CMTM3
APC
PER3
BCL3
PCCA
RPUSD4
YIPF6
ALDH3A2
MCFD2
PRPF4B
RMND5A
CUL5
PTPN6
ITSN2
FRK
BRD8
HSPA4L
DDX46
DEF6
UBE2S
WARS2
SBNO1
SYPL1
EPHX2
FAM8A1
CRELD2
TMEM11
CYP4V2
FRMD3
CD276
AKAP10
ZNF627
BDH2
CLINT1
LST1
VMO1
SMCR8
TAL2
LRBA
CTSZ
ZKSCAN1
POT1
AP2M1
ACP1
RRBP1
BRMS1
NMD3
EXOC7
CNOT1
MAT2B
YTHDC2
CPNE8
CREBL2
BBS10
GPBP1
MTM1
ABLIM1
TNFRSF1B
ATXN7L3
DDX1
SNAPC2
CBR4
NUP160
PSMB10
PDE8A
ZNF12
NF1
UBR2
PLEKHF2
ITCH
NRBP1
C1QC
GNAS
AGPAT5
TTC21B
STX7
PSMA5
PANK1
ZFR
FSCN1
EDA2R
NARS2
NT5DC1
GIPC2
PPM1M
PLAUR
PTPRM
IRF2BP2
GNE
WDR72
LGR4
OLFML2B
RBM38
ARHGAP24
TRIM4
GRAMD1C
RCC2
ATF2
TREM2
MSH3
ARPC5L
AKAP1
PDZK1
UBE4B
BRPF3
ARHGAP5
MAPT
RHOT1
PPFIBP1
CRB3
CD74
CTBP1
LYSMD3
HM13
B4GALT2
DCUN1D4
GMFG
COX15
CRY2
HLF
ACAA2
LSM7
PRKAB2
TSPAN12
SP1
C1QB
C5orf24
ZC3HAV1L
CDKN1B
FBXL3
MFSD5
VPS13A
DOK2
CCDC93
TUB
TRIP11
EPC2
CCDC25
CALR
SLC1A5
SNRPD3
ATRX
PTPRK
KLHL24
YTHDC1
GMIP
USP34
LMCD1
ATE1
IMPACT
RGL1
PDK2
RHBDF2
FMR1
MAP7
KIF3B
SNX13
NCOA2
SIT1
ZDHHC6
LAPTM5
SLC25A30
AKAP9
TMEM38B
ADCY5
USP33
AP2S1
KCNJ16
BAK1
PRCC
RIN3
SLC15A3
ARID5A
AR
PGPEP1
CUL4A
FBXO21
IPO8
MAPK9
KPNA2
NINJ1
RANGAP1
HSPB1
EHHADH
RABGGTB
CDK2AP2
IL6R
CDC23
PDK1
TNFRSF12A
OLFML3
KCNJ3
OSBP
CYB5A
TSPO
MAGOH
PMPCB
SECTM1
TNS1
DGUOK
SYNE2
NCKAP1
RNF14
NKIRAS2
PHKB
SLC30A9
PSMA4
DNAJB14
SH2D2A
EXOC1
RPN1
SEC61B
RERE
MAPK1
KIAA1191
HADHB
LY96
XPC
CD2
ARHGAP1
C1orf162
TLR3
NKG7
ZNF395
ABCA5
TMEM159
SPHK1
TFEC
ZNF638
MANEA
GRK6
SIAE
MGAM
RNF38
RSBN1
ZYG11B
TRPM7
RAB21
HIBCH
LRRC40
PLAU
TRIM44
HMOX2
CCDC80
PRELP
ENOSF1
TAGLN
PUM1
NUP133
USP48
VAV3
G6PC3
SENP7
ARPC4
DDA1
YME1L1
IER5
TBC1D8B
LCK
PSMC5
SNX5
CLMN
CCDC28A
C1orf115
PTMA
ARPC2
RIT1
LAGE3
EBAG9
ASPA
RINT1
PRMT5
AFTPH
OSTF1
TMUB1
ZNF148
ELOF1
NPY6R
SORBS2
ACADL
RLF
GZMA
WASL
FPGT
MRPS30
TRIM33
SF3B1
MRPL30
CD4
CHMP4B
ANXA5
CTDSP2
KCTD9
ZNF384
COPS2
KLF7
CAPN7
DLAT
ITGB2
PARD6B
PANK3
ADCY9
MTRR
STXBP3
LMAN1
CANX
CD37
WBP4
HMGCS1
MAN2B1
SOS1
ASXL2
THRA
EMX2
CCNI
SCAMP1
TGOLN2
MORC3
PMM1
THUMPD1
SUDS3
PPWD1
TIAL1
MAP1S
UPF2
PIK3CB
COL3A1
ZNF428
RIF1
CYFIP2
AUH
CHST9
APPBP2
KLC4
CASD1
CHD2
PUM2
PEX5
LMNB2
UGT2A3
ALDH6A1
ARFGEF2
UNC93B1
PDSS2
ZNF711
CLPX
PKD2
RNF20
GPD2
SLC35B4
WDR1
PEX11A
ARHGAP12
SENP6
F8A1
TMEM59
TPP2
MCM3AP
ELOVL7
CLK4
SDF2L1
SNX1
SOD3
MEF2A
EDN1
HCLS1
TBC1D10B
SMG1
DYNC2LI1
GEMIN5
CEP68
CDC42EP1
ZCCHC14
OSBPL8
ADAM15
OSBPL9
PDZD8
C11orf54
STAG1
VPS26A
RHPN2
SMARCC2
ITFG1
IFITM2
PGLS
FZD4
METTL9
GSTA4
PPM1A
MTMR11
TDRD7
NCOA4
CD63
GIPC1
C11orf58
SPIN1
NPR3
TFPT
ANKRD17
HIPK3
PARK7
CALCOCO1
NDFIP2
CCDC12
YKT6
CHMP4C
GLCE
XPA
PCGF5
DAXX
PRPSAP2
G6PD
SLC9A1
SESN1
TOR3A
ATP8A1
MBNL2
TNKS2
SLC17A4
RAB3GAP1
RANBP10
EIF2A
ATAD1
IFIT1
APBB1
TRIP4
SIRT6
DUSP14
RHOBTB1
ZNF320
SMC5
NRSN2
PNMA2
CLCN5
NUDT21
CUL4B
TCEA3
PHC3
TNFRSF1A
POP7
BSDC1
YBX1
KLF9
PDK4
NUMB
SASH1
PDLIM3
SLCO4C1
DDX18
DUSP2
MRPL18
EVC
DUS1L
ASCC2
CLDN12
ZHX3
CNP
CWF19L2
RNF146
LMBR1
SLC25A36
C11orf71
DIP2B
LY86
ACTA2
PILRA
FGD4
CST7
TEAD3
USF2
TOMM40
GOLPH3L
DDX50
FKBP8
PDIA3
CTSW
PEX3
IARS2
FGFR2
COL4A3
TFAM
CLIC3
TRAP1
NMT2
LEPROTL1
CHMP2A
PFDN6
SRA1
STIP1
ZC3H3
BIRC6
CITED2
UBE2B
BOP1
SEC63
CDC73
EIF4A2
PAIP1
AASDHPPT
GCLM
ARFGEF1
PA2G4
FBXL17
INSIG2
TGFB1I1
ZNF189
CSRP1
USP53
MCCC1
NPEPPS
SEC61A1
GALC
PODN
TXNIP
MAF
ZNF277
GBA3
PTMS
JRKL
MAN1A2
ARF1
DBN1
CDC42EP5
MMP24
CAT
POMP
IGBP1
ASB8
RASA1
PTPN13
TTC30A
TNC
THBS2
PHF10
CASC3
AHCYL1
PLA2G12A
CREBBP
COPS4
PGD
NFKBIB
DAB2
BHMT
IFNAR1
VIRMA
TEAD4
SEC24C
CCDC92
YIPF5
XPO7
RB1CC1
RRAGD
TMEM132A
NAPG
NEK6
THOC6
ITPA
ACACB
EEF1A1
STARD8
SHMT1
PLSCR4
BAX
TMEM41B
HHLA3
LIN7C
FAM50A
PEA15
PPP1R14A
RNPEP
OXR1
RCBTB1
ARF5
MYD88
DLGAP4
GPR137
CLCN4
NIPBL
ZNF160
POU3F3
STEAP2
MALT1
CLEC11A
TRUB1
CRYL1
FLNA
PAIP2
ELOVL1
COMMD10
HCK
IL32
FTL
PRKAB1
DCTN6
PRRG4
RBBP9
PEX19
SERTAD3
TACC1
ATP6V1C1
NDUFS4
GATM
PIP5K1C
SLC10A3
SSNA1
CAMLG
RUVBL2
AGL
RANBP1
FZD5
SEMA7A
TMEM160
PPIG
ENPEP
DDX17
PPP1R9B
VPS35
ZFP91
ZNF302
NDUFS1
HLA-DPB1
LTBP2
TNS3
ETFA
LSM14A
C20orf27
ROCK1
CDK9
CALCOCO2
VPS13C
PKP2
AP1B1
ABCC4
QSER1
CD2AP
E2F4
PRDX3
SCAND1
HARS2
ACBD4
ATP11B
RRM2B
TPD52L2
ZNHIT2
SMAD9
MBD1
BNIP3L
LYPLA2
SSBP4
UEVLD
RBBP4
MMP2
CRNKL1
CAND1
B3GALNT1
CCND2
PDK3
IMPA1
SLC41A1
TOR1AIP1
PCNP
MRPL44
OPA1
PTBP1
MGAT4A
RASSF8
GRB2
ATP13A1
GRAMD1A
MPP6
MARCKSL1
DIAPH2
BNIP3
SLC16A4
CNOT6L
COL4A4
GPS1
PDZD2
SMG7
SCARF2
ALDH5A1
MGP
LFNG
NCOA1
IRF2
GMCL1
BCLAF1
ZNF655
MAP3K2
IRF1
CENPB
SLC44A3
RAB4A
FJX1
ITGA5
AUP1
PYCR2
FMO4
HLA-A
RBX1
WASF2
MMP11
ITGA11
CHDH
B3GAT3
PTPN3
NDUFA5
BTAF1
SON
NEXN
GOLGB1
HSPBP1
HECTD1
MAP4K3
PHLDA3
GABPA
SLC2A13
FNDC1
GRPEL2
WDR36
SYNGR2
STX12
CHPT1
BAZ2A
CCNC
DYNC1I2
COMMD4
KHK
RBM18
ATP11C
CIRBP
TNIP1
ARF4
MRPL47
PDPR
PSMC3
PDAP1
LUM
METRNL
HCFC1R1
PGRMC2
FTO
TMEM106B
CSNK1G3
MAX
CD164
ABI3
ARHGDIA
INHBA
SNRPC
ABHD6
ARHGEF7
FPGS
FMO3
GPR107
SNAI1
CD151
PRPF19
SLC30A6
LTBP4
VPS13D
TMEM115
RAB18
API5
TRIM6
SLC25A13
DENND1C
CXCL16
ARMCX3
MBD3
TMED4
SRP72
PSIP1
MRPL49
PRPF8
SRD5A1
FAM50B
MRPL45
CDON
CCL28
SLC35A5
PGRMC1
MTHFD1
HIBADH
ARHGEF2
AP3B1
GNG12
SMC3
CDCA2
PWP1
MRPS31
DCN
CCL8
C1orf122
DDX42
GOPC
USP25
PAN3
IL6ST
HP1BP3
NCLN
ASH2L
OCIAD1
LMOD1
NPM1
RBM22
DDO
PLOD3
PLD3
IL4I1
POP5
ERP29
NCOR1
UFM1
NET1
DHX29
RPL22
RIN2
CD248
FMO2
GAL3ST4
AEBP2
KIAA2013
MIB1
TMED5
TRIM56
PTGIS
NEDD9
C1orf43
ENPP3
GAS2L3
METAP2
CCNB1IP1
TAF15
ADAMTS2
ELN
VDAC2
TMED7
AHNAK
EPS8
C1orf198
NFKBIE
TIMP2
UBTF
TIMM23
UTP20
RHBDD2
GLYAT
HLA-DMA
UBL7
BGN
GPR160
PPP1CA
DDAH2
SHARPIN
AGMAT
RAB38
MFN1
RGS3
IVD
TNKS1BP1
SNRPG
ING4
FBXO34
NR3C1
NFE2L1
CAST
TTC3
DPYSL3
RASSF6
MYH9
RSL1D1
TMED9
HLA-DRB1
HOXD4
SERTAD2
NUP54
ETNK2
LRRC59
BCKDHB
EIF2S3
HERC1
MTFR1
S100A10
ERBB3
ECHDC1
SLC28A1
FIBP
CNOT7
TPR
KLHL12
MGAT1
DPY19L2
PRDM4
PELP1
CDR2L
ARL5A
LZTS2
COG3
LTA4H
TBL1XR1
CNOT8
TCEAL3
UBE2J2
VAMP2
ZNF468
KLF13
DNAH11
TRAK2
AKT1S1
PECR
PRMT1
ROCK2
RAP2B
MAOB
OLFML1
TNPO1
METAP1
ARL1
DHTKD1
IPO7
XPO6
LIN7A
OPTN
DSCAML1
TAF9B
SURF4
ADNP
GHITM
MRPS27
LMNA
BIRC2
HMG20B
EML4
PEF1
FKBP1A
DNTTIP1
KIF12
ADAMTSL3
SCP2
TMEM106A
APRT
RGN
TNFSF12
ANKIB1
MARVELD1
PIGT
FHL2
GOLGA4
KTN1
MRPL14
NDUFS5
ECHDC2
TRAF1
CYP7B1
ASB13
SCAMP4
CFLAR
RB1
ACSM3
MKRN1
MYBBP1A
SFXN4
PAPOLA
ACVR1B
CLIC1
JUND
RNF7
SLC16A9
OTUD1
SLC5A12
GTF2A1
ITGA3
ANTXR1
MGAT5
ZHX2
PRPF40A
BHMT2
NFAT5
ZRANB2
CES2
SLC25A24
NRIP1
EGFR
SH3BP2
B4GALT7
ATAD3A
BICC1
ABCA1
KLF15
VPS37D
PTEN
MTMR6
EIF1AX
CCT3
TTC28
NCOA3
TRIM25
ABHD10
PARD3
ESD
PSMB1
CPNE1
IGFBP6
ARNT
NFKB2
SLC30A5
KHDRBS1
RRN3
TAPBP
GORASP2
PRKD3
TMTC3
ZBTB16
ARHGEF10L
DLD
TGFB1
FNDC3A
NUDC
MPI
C20orf96
MRPL35
ACOX2
GNA12
MERTK
RELB
ZMYM4
TBC1D8
CCDC71
C9orf64
RNPS1
MAF1
ASPN
PPP2R5B
ZNF146
BMI1
ARL6
EIF4EBP1
FOLR2
TMEM123
TRIM55
HRAS
BFAR
SDF4
PPP2R5D
CCT4
MICA
EXT1
MOCS2
LSM2
MRPS26
TMEM140
HS2ST1
MTSS1
BCL7B
MEA1
ZDHHC9
NUMA1
REEP5
DPP3
ELMOD2
ARID5B
ZNF532
MARCKS
KLF6
HUWE1
IFIT5
PDCD4
PDCL3
TP53
CDCP1
RNF10
SH2D4A
ESPN
ENTPD5
LARP1
MRPS35
RABEP2
RNF25
SLC38A1
BPNT1
BLZF1
KRT10
SIL1
RAB11FIP1
GRN
SRRM2
ETNK1
ANXA9
PALLD
ZBTB33
SRRM1
TRAF7
SGTA
ARFGAP1
FBLN5
LAMP2
LYPLAL1
IFNGR2
PDIA4
TBC1D23
UHMK1
AK2
MAN2A1
PTGER3
ELAC2
ST8SIA4
RHBDF1
EFNB1
VCP
NME3
C5orf15
SCOC
GYPC
GNB2
ZNF185
RAN
PXDN
PPP1CB
ADAM9
ATP13A2
SRPRB
PAX2
ATP8B2
HERPUD2
HLA-B
TCEA1
CDR2
PHYH
RIC8A
ITGAV
EPS15
RPIA
IGFBP7
TP53I13
ELF1
LPIN2
LHPP
TMEM128
RNF152
PTPRS
AOC3
SLC44A1
PIM1
WDR18
SRP9
ERRFI1
ABI3BP
RPS6KA1
GNL2
TSSC4
XRN2
RAB11B
CHST1
SLC27A4
PNKP
TAX1BP1
GOLGA5
COX17
DGKZ
HSPA1A
CSTB
STAT6
COPB1
RBM39
ITPR3
DNAJC13
SDHD
PSMD2

## Sheet: Sheet4
Table S4: Risk Score of train set.
id	futime	fustat	MSH3	CRB3	AUP1	RNF10	ELF1	riskScore	risk
TCGA-CJ-4639	8.84658	0	11.7006	18.2142	30.1121	22.0282	18.4273	0.139014	low
TCGA-BP-4964	5.10137	0	5.03274	13.4534	28.2292	24.1177	13.9863	0.630858	low
TCGA-BP-4983	3.87123	0	4.77135	0.213119	59.814	23.3814	23.0034	1.87709	high
TCGA-BP-5001	3.22466	0	3.39605	9.83706	64.3815	23.9791	5.72476	2.89013	high
TCGA-CZ-5461	0.90411	1	4.26162	18.0333	44.823	23.533	22.4732	0.578397	low
TCGA-B0-4706	0.178082	1	2.57587	15.4126	62.7251	23.8349	8.3518	2.12695	high
TCGA-A3-3328	3.79452	0	4.38211	20.7429	25.6394	39.4032	15.1561	0.973441	high
TCGA-B0-4844	0.857534	1	2.18557	21.2296	53.2582	25.5047	8.07721	1.48434	high
TCGA-B0-4718	4.87123	0	2.58826	5.54585	52.7452	25.7258	9.47728	3.07473	high
TCGA-B0-4819	0.50137	1	2.95301	3.38075	64.9271	22.8731	15.1673	3.00292	high
TCGA-BP-5187	1.11233	0	6.59685	8.67612	28.7848	24.8965	23.7823	0.479995	low
TCGA-AK-3460	6.87123	0	4.31214	14.115	47.2781	19.6574	21.3299	0.631251	low
TCGA-DV-A4W0	6.76712	0	5.26597	15.8948	35.8861	25.259	24.642	0.463909	low
TCGA-B8-5550	4.04384	0	8.33738	7.68057	63.3238	22.4661	18.5036	0.87157	low
TCGA-A3-3352	1.53699	1	5.99819	12.9664	38.9053	24.05	19.0745	0.588714	low
TCGA-CJ-5678	1.5726	1	4.46476	14.2753	40.2468	19.8904	11.7064	0.740889	low
TCGA-B2-5639	2.74795	1	4.2052	21.8236	43.4158	32.087	20.8008	0.774805	low
TCGA-CJ-4884	4.81918	0	5.99499	13.9187	45.3614	29.1319	18.3118	0.870283	low
TCGA-AK-3426	2.42466	1	2.14202	2.68295	78.7036	22.9377	7.15269	6.34494	high
TCGA-BP-4784	5.07945	0	3.57519	13.0389	40.8756	25.0094	25.3879	0.753515	low
TCGA-B0-4690	0.117808	1	4.17965	2.24633	49.0611	31.6499	19.6044	2.55498	high
TCGA-BP-4325	8.12055	0	5.43621	18.1138	29.5762	19.9999	19.6628	0.313145	low
TCGA-BP-4797	3.03288	0	5.42875	14.7764	31.4501	25.3439	15.6836	0.597447	low
TCGA-T7-A92I	0.975342	0	5.3041	18.4888	37.6036	28.3806	16.4825	0.654612	low
TCGA-CJ-4641	4.55068	1	6.15158	9.21377	51.5106	25.6721	21.3767	0.933739	low
TCGA-CJ-5686	5.58356	0	6.86657	9.77319	30.4772	21.8412	17.9575	0.468277	low
TCGA-B0-4834	5.72603	1	5.29065	4.56055	30.8954	28.9655	11.9172	1.44154	high
TCGA-AK-3431	6.13973	1	3.53996	9.01027	40.6053	22.4014	18.1433	1.04477	high
TCGA-BP-4758	6.04932	0	3.22379	8.80996	52.1656	21.8844	9.98322	1.84727	high
TCGA-CJ-4888	4.29315	1	2.72839	3.04138	46.9516	29.2023	21.6595	2.38955	high
TCGA-A3-3382	1.5726	0	6.04087	9.42308	40.2796	28.1989	19.9151	0.884046	low
TCGA-B0-5081	0.991781	1	1.92117	5.97812	50.7367	29.9737	15.3942	3.25948	high
TCGA-AK-3461	6.07397	0	4.48692	14.2685	49.9173	23.6678	23.1176	0.752643	low
TCGA-DV-5573	3.09589	0	5.14829	12.6678	49.2566	24.9982	22.0086	0.81417	low
TCGA-B0-4813	0.0493151	1	1.48055	6.33684	107.027	25.4437	6.22296	12.7386	high
TCGA-CZ-4862	8.96164	0	4.80435	10.8581	33.2541	25.5197	25.7362	0.600998	low
TCGA-CZ-5458	7.6411	0	4.28388	20.1789	23.8663	19.8391	20.2359	0.287307	low
TCGA-3Z-A93Z	1.05479	0	4.15701	19.521	79.2972	26.3837	10.2878	2.06298	high
TCGA-B0-5694	1.31507	1	4.46708	17.7971	36.3951	23.5728	11.2667	0.697399	low
TCGA-CJ-4643	4.91233	0	5.04532	12.8514	38.2489	22.9558	19.1366	0.636737	low
TCGA-B2-4101	1.77534	0	3.84819	8.83183	35.3102	23.5113	16.1762	1.0172	high
TCGA-B2-5636	2.51781	0	5.85341	11.75	28.6179	25.2887	19.9112	0.531926	low
TCGA-CZ-4857	3.92329	1	4.15159	5.25332	36.0899	31.4676	13.2075	2.03158	high
TCGA-B2-5635	2.06849	0	10.5565	9.68526	29.3333	15.2427	22.0021	0.157949	low
TCGA-B2-3923	2.71781	0	7.91466	16.361	19.0775	22.8708	20.347	0.211842	low
TCGA-A3-3317	4.08493	0	5.61195	10.5061	40.8535	27.5637	20.94	0.842133	low
TCGA-B0-4816	3.75616	1	2.59551	7.74153	50.264	22.4713	16.7414	1.68691	high
TCGA-B0-4828	0.841096	1	2.82149	12.0604	71.96	28.0393	9.99754	3.55203	high
TCGA-MM-A563	1.61918	0	3.41163	10.7888	43.7097	26.3451	12.409	1.56497	high
TCGA-CJ-5675	10.7836	0	3.81926	15.9706	45.7758	23.0997	19.8352	0.756336	low
TCGA-EU-5907	0.347945	0	5.06778	20.6737	39.614	18.5068	18.2076	0.35006	low
TCGA-B2-5633	2.63836	0	10.796	7.62596	31.8701	17.9024	20.5671	0.217838	low
TCGA-BP-4759	6.49863	0	2.82304	15.3974	31.0516	19.7428	10.07	0.771868	low
TCGA-CJ-4874	6.25479	0	4.84887	13.7342	33.0305	20.6038	21.7347	0.449538	low
TCGA-DV-5569	0.972603	0	3.72461	10.4243	35.2035	23.804	17.5368	0.920451	low
TCGA-B8-4622	4.17808	0	4.17723	15.586	34.0671	29.672	18.8488	0.831369	low
TCGA-CZ-5460	7.87123	0	3.39789	18.5838	43.8354	24.3876	13.9863	0.883398	low
TCGA-CJ-4871	6.63836	0	3.97062	12.2889	25.7021	25.4091	14.6897	0.783009	low
TCGA-CJ-4644	0.920548	1	5.11229	17.0683	48.9526	20.8176	16.0292	0.632203	low
TCGA-B8-5163	2.25205	0	7.95366	3.05222	31.356	27.1423	17.9756	0.767633	low
TCGA-A3-3329	4.44932	0	4.14559	15.0375	37.4052	22.2772	16.2854	0.680579	low
TCGA-CJ-6030	6.29863	1	5.2381	8.55294	44.9981	25.4621	22.8484	0.907167	low
TCGA-BP-4977	1.24384	0	4.26588	14.535	29.4183	32.2858	15.1733	1.02386	high
TCGA-B0-4852	3.07123	1	5.09565	7.9941	35.0048	26.1571	15.9625	1.01141	high
TCGA-B8-A54D	2.27397	0	3.22273	12.3492	51.2025	20.9104	21.1392	0.964006	high
TCGA-BP-4326	4.45205	1	2.52526	1.81474	42.4598	22.152	17.7842	1.86946	high
TCGA-A3-3343	2.58904	0	4.75064	18.4867	38.63	22.1427	19.6353	0.467805	low
TCGA-BP-5008	2.93425	0	3.67864	11.7321	32.7395	22.3367	25.3395	0.577004	low
TCGA-CZ-5463	1.8137	0	11.0673	14.5279	30.427	18.6685	23.224	0.132908	low
TCGA-BP-4173	5.1863	0	3.39905	5.5982	37.1592	24.4278	26.3007	0.997474	high
TCGA-B2-4098	0.139726	1	3.15779	8.42675	48.8003	23.2977	10.6786	1.86279	high
TCGA-6D-AA2E	0.991781	0	2.57964	28.7457	41.6508	30.112	8.41199	0.916039	low
TCGA-B0-4837	3.77534	1	3.6799	6.18191	43.1232	30.3215	10.5535	2.50352	high
TCGA-AK-3454	2.39452	0	2.92523	5.92112	61.1604	28.5034	6.49707	4.43161	high
TCGA-CJ-4907	4.10685	0	4.95522	13.859	26.8159	21.8066	17.0445	0.481044	low
TCGA-B0-4815	4.35068	1	3.08008	5.32531	63.4909	30.9888	15.7737	3.89167	high
TCGA-CJ-6027	9.90411	1	4.59086	6.07324	51.1281	31.7676	15.8054	2.34799	high
TCGA-A3-3311	3.26301	1	5.28794	14.1201	43.3852	30.0659	18.9933	0.944375	low
TCGA-BP-4166	0.0356164	0	4.64447	10.203	36.9002	17.4315	13.6202	0.682422	low
TCGA-BP-4993	0.484932	0	3.78674	12.0964	45.1095	27.5165	17.723	1.25707	high
TCGA-CJ-4887	2.55342	1	3.73477	15.2026	41.3652	24.8384	13.6191	0.987345	high
TCGA-BP-4974	0.578082	1	2.84655	4.17754	42.0684	25.5774	18.5745	1.8172	high
TCGA-BP-4766	4.00548	0	3.68735	22.7973	33.9383	22.1714	17.068	0.4326	low
TCGA-A3-A6NI	2.78904	0	2.68784	25.4642	53.2214	28.0697	12.7457	1.06748	high
TCGA-BP-4774	5.16438	0	4.29356	11.558	51.827	28.0459	14.3292	1.60518	high
TCGA-CZ-5468	0.161644	1	4.51973	2.73598	60.4201	39.6578	8.20299	6.92555	high
TCGA-B0-4838	2.28493	1	4.63422	12.3032	30.5892	30.188	24.4943	0.72254	low
TCGA-CJ-4894	2.30411	1	4.73961	13.5404	36.1887	20.3791	19.6685	0.525711	low
TCGA-B0-5709	10.8877	0	5.10726	9.74803	38.054	24.2583	27.3008	0.598566	low
TCGA-CJ-4895	3.28767	1	3.32299	7.6256	40.3676	31.2503	20.6001	1.70876	high
TCGA-B4-5838	0.454795	0	8.22134	9.22761	31.2113	27.9421	17.9515	0.551253	low
TCGA-A3-3316	4.09041	0	4.76399	4.53955	34.3977	22.6518	20.0514	0.908306	low
TCGA-B0-5088	1.54247	1	3.00217	8.19867	59.2576	24.5317	12.5797	2.43165	high
TCGA-A3-3324	3.24932	0	7.51313	15.9582	39.9044	21.3287	15.0069	0.403674	low
TCGA-CJ-6031	5.22192	0	3.91391	9.9797	34.9138	23.4668	14.2978	0.999683	high
TCGA-B0-5108	4.88219	0	3.19979	3.53548	36.7534	24.2048	17.076	1.55025	high
TCGA-B0-5109	1.60822	1	5.22813	4.84283	118.434	38.0737	12.0801	15.9473	high
TCGA-BP-4991	3.87123	0	4.12362	13.7372	32.2799	24.6679	25.735	0.535371	low
TCGA-A3-3359	6.86027	0	4.10814	15.2278	56.6085	23.4908	18.6108	1.01773	high
TCGA-A3-3357	7.36438	0	8.95298	12.851	31.4731	22.7006	19.2192	0.294557	low
TCGA-CJ-4903	4.27397	0	5.07736	13.9599	41.1542	23.6991	16.1895	0.7339	low
TCGA-BP-4763	3.47945	1	4.92919	5.26628	54.1658	19.532	19.1944	1.14636	high
TCGA-BP-4803	0.558904	0	4.89445	15.1682	28.4288	26.9769	15.1926	0.660318	low
TCGA-BP-4338	7.83288	0	7.11635	2.08182	52.6185	30.8337	14.7533	2.0038	high
TCGA-BP-5185	3.10137	0	2.54461	16.8018	56.6083	14.6961	1.77224	1.33493	high
TCGA-BP-4781	5.69863	0	7.48981	15.6761	35.9099	20.9535	19.8622	0.311848	low
TCGA-CJ-4636	5.27123	0	4.89948	6.85736	51.2314	29.4594	17.461	1.79437	high
TCGA-CJ-4908	4.19452	0	3.86997	7.22633	34.0616	23.8342	20.257	0.948901	high
TCGA-CJ-4873	4.86575	0	5.86783	12.8285	61.2711	33.5788	8.06414	2.42049	high
TCGA-B0-4713	0.553425	1	7.4001	10.1626	48.4991	27.7279	5.81609	1.31301	high
TCGA-B0-4714	0.271233	1	3.19534	6.62772	58.5597	22.6564	9.79406	2.51805	high
TCGA-CZ-5985	5.47123	0	8.00224	14.197	38.2663	28.0375	24.3747	0.410525	low
TCGA-B0-5399	3.86575	0	3.99026	13.9239	45.432	26.5475	18.8857	1.01429	high
TCGA-AK-3465	1.01096	0	3.07166	16.5355	18.3361	41.1444	10.2521	1.65587	high
TCGA-CZ-5469	2.59178	1	3.16185	27.7414	68.6099	34.52	8.11339	2.04598	high
TCGA-BP-4971	4.07397	0	2.06034	2.00286	50.8262	22.1596	10.6888	3.06093	high
TCGA-CZ-5459	4.61096	0	4.23937	13.0742	42.2236	26.5956	12.377	1.19639	high
TCGA-B0-4710	4.80822	0	5.7127	17.2364	36.0902	28.0021	12.154	0.72385	low
TCGA-BP-5175	2.55342	0	3.19689	4.45962	32.4566	26.8039	2.63608	2.55073	high
TCGA-BP-4973	3.79178	0	5.56192	16.5279	35.4984	20.6661	16.9459	0.433754	low
TCGA-CW-5580	5.38082	1	6.00332	16.8228	39.2065	24.3562	28.9882	0.347013	low
TCGA-BP-5004	3.08493	0	7.15912	10.8805	25.3983	18.2773	16.1537	0.331693	low
TCGA-BP-4345	4.15342	0	2.74726	1.37763	37.9999	21.7616	12.4688	1.97454	high
TCGA-CW-5581	7.66849	0	5.6647	15.3554	29.5771	22.7007	16.8561	0.44645	low
TCGA-B0-5095	0.671233	1	2.51122	5.70465	35.8046	25.0137	13.266	1.7933	high
TCGA-BP-4177	4.57534	0	5.92299	12.0298	35.1273	28.3123	16.9785	0.779141	low
TCGA-B4-5378	0.479452	0	4.46756	13.0919	28.0954	24.296	33.7451	0.355574	low
TCGA-B0-5706	8.78082	0	4.03081	7.63683	35.554	30.6799	23.0726	1.22516	high
TCGA-B8-A7U6	1.35616	0	2.90114	10.0917	42.356	25.7165	18.0662	1.35532	high
TCGA-A3-3358	3.58082	0	4.59889	12.7269	39.2581	27.1342	18.7284	0.891432	low
TCGA-A3-3308	0.0438356	0	3.95862	7.12125	41.709	25.8134	15.8906	1.4415	high
TCGA-B0-5402	3.53425	0	5.8178	13.2053	25.8624	23.6679	26.7761	0.336279	low
TCGA-CZ-5454	1.97808	1	3.22815	11.6262	30.9385	19.7352	16.3718	0.71036	low
TCGA-BP-4995	3.75616	0	4.66412	16.4101	21.8168	29.0999	16.7099	0.588596	low
TCGA-B8-A54F	1.42192	0	4.31321	13.6887	35.1934	28.1984	24.604	0.698615	low
TCGA-B0-4847	2.1726	1	2.37331	8.76283	78.6136	23.6837	6.41899	4.71275	high
TCGA-BP-4162	8.42192	0	5.41191	12.443	40.8648	22.763	25.6788	0.513469	low
TCGA-CW-6093	8.61918	0	5.23878	9.45182	32.8838	26.8108	20.8736	0.762566	low
TCGA-B0-4818	1.39726	1	3.79613	14.4348	78.5824	24.5784	16.8245	2.03845	high
TCGA-AK-3450	4.13151	0	4.33479	16.5628	63.1139	26.7975	13.3346	1.5145	high
TCGA-BP-5009	2.99178	1	2.19525	8.18754	35.3897	29.7812	12.5943	2.16049	high
TCGA-B8-A54E	2.49041	0	4.03826	8.77028	40.8073	34.7966	11.1061	2.44441	high
TCGA-B0-4814	0.460274	1	5.12468	16.6208	48.9554	25.197	10.7029	0.983864	high
TCGA-B0-5116	3.49041	0	5.67737	13.7577	25.3322	35.3184	13.8169	0.967093	high
TCGA-B8-A54H	0.70137	0	4.45489	11.9583	48.7345	24.3424	16.7817	1.07764	high
TCGA-B8-4621	2.1589	0	3.15101	18.63	28.187	30.8847	13.9644	0.920371	low
TCGA-BP-4790	3.04384	1	3.83368	11.5671	25.603	29.4694	21.6842	0.808809	low
TCGA-CJ-5671	10.9233	0	3.3525	11.3086	38.2033	28.3357	18.6566	1.21866	high
TCGA-B0-4696	2.3726	1	3.93384	-0.28553	52.4836	34.059	7.5077	5.67809	high
TCGA-DV-5568	1.0137	0	3.21392	8.55178	41.7733	26.8136	9.19765	1.9983	high
TCGA-G6-A8L6	0.857534	1	2.0886	14.1101	58.0484	27.9022	7.06919	2.88587	high
TCGA-AK-3425	9.1589	0	2.57955	11.2896	48.0427	29.6491	15.5481	2.04115	high
TCGA-B8-A8YJ	1.18082	0	2.42238	2.14975	35.3606	24.3259	24.9542	1.39784	high
TCGA-CJ-4918	0.254795	1	3.78122	5.50095	29.4822	23.1395	15.7658	1.07428	high
TCGA-B0-5115	4.39452	0	5.48043	13.4278	39.1666	23.4306	16.2696	0.667454	low
TCGA-BP-4985	2.60822	1	3.70158	3.7085	48.907	28.4468	15.2415	2.48497	high
TCGA-AK-3445	6.55342	0	5.07949	6.37535	55.5206	27.7518	7.44297	2.54339	high
TCGA-MM-A84U	1.91781	0	2.64361	9.94534	53.3493	23.5243	8.17464	2.27002	high
TCGA-B0-4843	0.876712	1	2.2416	2.80817	53.537	22.1455	6.78125	3.46352	high
TCGA-BP-4760	6.46849	0	5.64679	13.9292	31.1314	23.4741	22.7954	0.423945	low
TCGA-BP-4789	4.07945	0	4.11927	14.1885	24.8925	24.5088	19.6646	0.544283	low
TCGA-AK-3428	10.2137	0	4.51015	13.7233	36.0149	19.5247	16.9399	0.564352	low
TCGA-CJ-4900	4.69589	1	2.23425	4.3375	76.6463	26.1278	14.56	5.01968	high
TCGA-B0-5100	5.2411	1	3.05124	10.45	62.0984	30.3993	7.59255	3.71126	high
TCGA-A3-3320	4.13151	0	5.54585	17.8589	36.3956	19.494	21.1196	0.335471	low
TCGA-BP-4163	7.77808	0	7.03864	9.15213	37.7485	27.8942	21.129	0.685547	low
TCGA-BP-5196	2.78904	0	5.54847	6.0085	49.7069	27.7166	13.1261	1.73868	high
TCGA-A3-A8CQ	0.00821918	0	3.61506	15.8559	45.599	21.1965	15.4535	0.822647	low
TCGA-CJ-5676	11.1425	0	2.69984	13.0937	55.4306	32.9834	13.9642	2.70459	high
TCGA-BP-4962	4.89041	0	3.74832	13.2377	40.6718	20.3363	16.4554	0.767016	low
TCGA-B0-5712	7.45753	0	6.72924	19.5754	31.6802	26.7212	13.2707	0.444726	low
TCGA-BP-4332	3.10411	0	3.47618	14.9354	45.9293	26.7892	21.9516	0.957979	high
TCGA-B2-4102	2.60822	0	4.6316	15.4238	43.1383	21.8512	17.3426	0.660842	low
TCGA-B0-5110	5.50411	0	5.96364	10.7001	34.7481	25.4561	17.5241	0.693944	low
TCGA-B0-5692	10.8055	0	3.40679	18.1794	37.1238	25.542	15.8543	0.775409	low
TCGA-BP-5007	3.12329	0	4.01126	15.8279	40.5333	23.3623	19.0868	0.686194	low
TCGA-B8-4620	2.12877	0	4.3974	7.52332	40.6163	22.2547	16.8753	1.02731	high
TCGA-G6-A5PC	0.663014	1	3.72529	16.0553	76.7437	29.7448	1.75859	4.04335	high
TCGA-B0-5120	3.20274	0	3.45663	13.6375	35.0955	22.8668	14.1693	0.861711	low
TCGA-CJ-4882	5.1589	0	2.51461	5.45702	57.2233	27.0835	16.4053	2.91518	high
TCGA-CW-5589	6.51507	0	5.06807	12.7455	29.8829	26.4827	17.262	0.684655	low
TCGA-BP-4970	1.1863	0	4.73873	11.1693	30.6083	22.3647	21.8097	0.545152	low
TCGA-B0-4698	0.115068	1	2.61923	-0.402233	71.3284	35.126	11.0379	9.93047	high
TCGA-DV-5565	3.6411	0	2.02308	8.27434	50.7924	24.7528	11.8807	2.4257	high
TCGA-B8-4153	2.08767	0	2.82507	13.1248	44.2804	26.0749	9.70514	1.65838	high
TCGA-AK-3434	5.71781	0	2.73691	11.8661	40.1545	22.7555	15.0627	1.1407	high
TCGA-A3-3322	4.04932	0	6.08896	20.457	42.7688	19.7698	11.6348	0.435803	low
TCGA-B0-4693	0.210959	1	3.87626	21.935	38.9753	36.5198	18.2599	1.01858	high
TCGA-CZ-5989	5.21918	0	8.47897	0.601162	5.8954	12.2416	44.2644	0.0830371	low
TCGA-B0-4842	4.72329	1	2.13863	9.97592	65.0114	29.2636	4.8315	4.84132	high
TCGA-CZ-5452	4.90137	0	4.45276	9.94805	56.325	23.5925	16.3701	1.38216	high
TCGA-B0-5707	10.2575	0	3.11443	19.9024	56.3112	22.3467	10.3441	1.15135	high
TCGA-A3-3307	3.93425	0	3.7939	12.8215	53.0608	26.9949	24.1246	1.11996	high
TCGA-B4-5836	0.386301	0	5.10126	15.1538	36.657	24.222	18.1004	0.597963	low
TCGA-CZ-4853	2.12055	0	7.5831	27.1932	37.2352	19.8961	14.7542	0.192894	low
TCGA-B0-4823	1.24384	1	5.65811	15.641	36.3892	30.2634	18.4614	0.725631	low
TCGA-BP-4959	7.28767	0	6.07822	14.7082	33.2783	19.1105	22.8521	0.314875	low
TCGA-CJ-4902	4.16438	0	2.95843	8.5869	45.326	30.9273	16.048	2.20519	high
TCGA-B8-5549	0.531507	0	5.9589	13.715	26.2436	23.7963	17.5534	0.447962	low
TCGA-BP-5173	0.169863	1	6.30478	8.49546	48.0977	19.493	13.2543	0.836728	low
TCGA-CJ-4881	5.51781	0	3.24973	6.05727	45.9096	34.226	10.2411	3.57055	high
TCGA-BP-5178	5.23836	1	1.96375	6.00627	36.5052	28.0897	12.533	2.36013	high
TCGA-BP-4992	1.3726	0	1.362	2.92313	81.4488	20.0177	6.13868	6.64958	high
TCGA-CW-6088	8.8274	0	5.63469	13.5362	29.533	24.6863	21.5455	0.466774	low
TCGA-A3-3306	3.06849	0	5.2742	19.1817	46.1886	13.1625	17.69	0.324309	low
TCGA-B8-A54G	0.145205	0	4.03313	9.55701	46.6792	23.4449	23.7784	0.934172	low
TCGA-BP-4967	0.561644	0	6.4273	17.9806	20.3878	20.6619	15.3087	0.266405	low
TCGA-B4-5843	0.030137	0	5.59327	9.41466	44.8857	22.9858	20.928	0.76556	low
TCGA-AK-3436	9.12603	0	5.17568	19.3139	36.1063	24.8468	17.3859	0.495611	low
TCGA-CJ-4897	9.15342	0	5.6795	19.2836	39.7388	16.7749	16.7028	0.330228	low
TCGA-BP-4975	3.92603	0	2.671	15.4234	30.021	20.6671	16.781	0.642022	low
TCGA-CJ-5682	10.2356	0	4.99664	16.1472	43.2199	29.701	15.0564	0.993145	high
TCGA-A3-3387	1.69041	0	4.13552	13.7196	46.9659	29.1099	22.1219	1.06332	high
TCGA-GK-A6C7	0.167123	0	3.78239	17.5234	35.011	24.0221	15.6184	0.672118	low
TCGA-B8-4151	3.5589	0	7.5112	22.9008	54.3924	22.2406	17.2613	0.37202	low
TCGA-BP-5202	0.0794521	0	6.51149	14.5032	31.4611	21.8616	17.3896	0.400852	low
TCGA-BP-5199	3.71233	0	2.61139	6.59976	55.0277	27.3364	15.2018	2.72083	high
TCGA-B0-5107	2.53973	1	1.54432	12.3277	68.3153	46.3482	9.92788	10.5486	high
TCGA-DV-5567	5.49041	0	4.93355	16.9364	28.7976	23.7559	26.3722	0.34334	low
TCGA-BP-4167	7.44658	0	2.41599	7.2902	48.0982	22.7584	8.01132	2.33049	high
TCGA-B8-A54K	1.28493	0	4.24101	20.2744	31.4398	26.3076	19.3546	0.495969	low
TCGA-CJ-5684	6.11233	0	6.05567	16.3332	34.9341	27.1904	14.6105	0.617303	low
TCGA-A3-A6NN	0.00821918	0	5.15168	14.7951	37.3028	24.1025	17.34	0.625859	low
TCGA-A3-3374	3.6	0	1.23948	16.781	27.5514	26.0234	7.76884	1.28717	high
TCGA-B0-5083	2.86301	1	2.29938	12.2581	23.5689	32.8266	10.4313	1.67385	high
TCGA-B0-5400	4.74795	0	1.78627	6.41416	58.4656	29.6938	6.08334	5.2478	high
TCGA-CW-5585	7.14795	0	4.96326	33.5472	38.8908	24.9164	13.4016	0.293257	low
TCGA-B4-5832	0.424658	0	4.87113	0.183895	3.44755	11.7847	31.961	0.210556	low
TCGA-B0-5080	0.936986	1	3.81471	2.02289	43.8914	25.9647	17.7525	1.91942	high
TCGA-CJ-4889	5.33151	0	3.14056	8.36211	31.3581	26.0819	22.6241	0.978896	high
TCGA-CJ-4892	4.16712	0	4.01968	13.1439	50.9893	22.315	12.6674	1.17656	high
TCGA-DV-A4VZ	1	0	1.33296	18.5275	68.6982	28.0112	14.6582	2.5017	high
TCGA-BP-4768	1.09589	0	2.3018	27.9976	36.9543	19.5238	10.5584	0.471945	low
TCGA-BP-5194	1.11781	0	5.16078	19.5384	25.1611	27.6592	21.6746	0.386519	low
TCGA-B8-5162	0.0986301	0	3.57635	3.20153	43.0585	23.7725	24.7711	1.27884	high
TCGA-BP-4986	2.15068	0	5.71473	8.15144	35.2364	20.0477	19.4575	0.584343	low
TCGA-BP-4775	5.04932	0	5.37872	17.9454	33.5079	15.5131	18.4652	0.284824	low
TCGA-B8-5553	1.19178	0	4.54663	14.4449	33.6041	20.3031	26.3081	0.385496	low
TCGA-CJ-4890	9.6411	0	3.60277	1.48563	38.5825	26.7489	22.3945	1.61207	high
TCGA-BP-4972	4.11507	0	4.19369	12.6617	28.0614	21.3587	19.7574	0.526889	low
TCGA-AK-3451	7.85753	0	4.2233	28.325	87.742	15.6427	8.34464	0.923023	low
TCGA-CZ-5457	7.54521	0	6.74705	16.4465	41.4578	17.8546	14.5803	0.385945	low
TCGA-BP-4807	0.578082	0	6.11761	21.1244	26.3733	21.9436	17.7978	0.264756	low
TCGA-BP-4158	9.25205	0	4.73351	14.1162	40.1951	20.3331	14.1399	0.673685	low
TCGA-BP-4771	0.443836	1	2.79836	2.33226	51.7542	22.7479	18.1295	2.18174	high
TCGA-CZ-5466	1.87671	0	5.52756	19.8404	30.2682	29.9305	13.9132	0.594829	low
TCGA-BP-4776	1.12603	0	1.79294	14.9093	54.8226	22.6785	9.94887	1.84308	high
TCGA-B0-4691	0.380822	1	3.53406	7.74076	64.4374	34.6982	7.75133	5.24954	high
TCGA-B8-5552	2.86575	0	3.39296	11.2384	34.4756	25.6771	20.8837	0.898638	low
TCGA-A3-3376	4.64658	1	3.77503	5.88338	32.452	25.4013	20.911	1.06187	high
TCGA-CW-5584	0.449315	1	4.18014	17.3899	39.9282	25.9908	16.1413	0.774045	low
TCGA-B0-4700	5.42466	1	2.60229	2.40271	46.0405	30.3525	11.6988	3.71633	high
TCGA-B8-5545	4.17808	0	5.99983	9.71387	26.9116	22.6245	21.9632	0.450716	low
TCGA-CJ-4640	9.53425	0	5.42614	8.64303	46.8068	16.4372	19.798	0.625041	low
TCGA-CJ-4638	1.18082	1	3.23502	9.09223	62.1271	31.5471	5.4757	4.44303	high
TCGA-BP-4331	6.72329	1	3.91584	16.0488	54.9881	22.6625	17.1827	0.973352	high
TCGA-B0-5701	6.74247	0	9.09582	11.1449	51.002	28.1921	16.7898	0.708677	low
TCGA-B0-4945	5.87671	1	4.01881	6.86868	45.0242	24.2397	22.1166	1.15247	high
TCGA-B0-4817	2.79178	1	2.61419	10.3423	45.3261	27.5327	7.38936	2.38465	high
TCGA-B0-5104	0.00273973	1	3.78161	11.115	41.6212	26.3772	13.7931	1.32416	high
TCGA-B2-A4SR	1.38904	0	4.00255	11.8771	30.6449	22.0846	24.1463	0.534743	low
TCGA-B0-5075	1.74521	1	5.87683	13.0942	44.1468	30.5491	17.2447	1.00994	high
TCGA-BP-4160	7.89315	0	6.62879	13.0739	33.5118	15.9807	25.9932	0.240386	low
TCGA-CZ-5470	1.05753	0	5.81925	16.0892	59.2139	27.0744	13.5903	1.13957	high
TCGA-B0-4699	0.30137	1	3.77851	10.0714	34.0564	35.6998	14.1753	1.93041	high
TCGA-CZ-5982	6.68219	0	4.00942	12.1647	34.1278	25.1896	21.7766	0.728503	low
TCGA-CZ-5986	1.02192	0	9.9433	8.56465	26.1194	25.2361	19.1394	0.324531	low
TCGA-BP-4340	1.53973	1	7.55446	11.8927	52.6056	20.6834	14.1388	0.656267	low
GSM733580	3.28767	1	4.59525	11.9607	43.4626	24.9672	15.5433	1.0136	high
GSM733583	2.13699	0	4.64327	12.1834	43.6024	25.1874	15.057	1.02631	high
GSM733584	3.69863	1	4.61897	11.7905	43.2709	24.5061	15.4688	0.992592	high
GSM733586	0.90411	1	5.00828	11.7191	43.2702	24.564	15.9572	0.92514	low
GSM733587	3.12329	0	4.45458	11.965	43.0869	25.2804	15.5845	1.04309	high
GSM733589	2.54795	0	4.32864	12.1381	43.5279	24.6041	16.6014	0.990536	high
GSM733591	5.09589	0	3.74858	12.488	43.8025	24.6685	16.3773	1.08211	high
GSM733592	3.78082	0	4.73326	11.7909	42.8872	24.6529	15.7555	0.964942	high
GSM733594	3.20548	0	4.13325	11.7316	43.319	25.0237	16.2057	1.077	high
GSM733595	0.575342	1	3.20366	11.4633	43.3433	25.3209	16.2042	1.2828	high
GSM733599	0.493151	1	3.64921	12.6317	43.2345	24.6704	15.9847	1.09185	high
GSM733602	2.38356	0	4.52968	12.0612	44.451	25.0579	16.2911	1.01909	high
GSM733605	3.36986	0	5.17025	11.8305	43.4706	24.6483	16.3635	0.892217	low
GSM733606	4.19178	0	4.67892	11.9964	44.05	24.4568	15.9796	0.969476	high
GSM733607	1.64384	1	5.25405	12.4633	44.0406	24.856	15.8328	0.888051	low
GSM733608	5.0137	0	3.73623	11.7201	44.028	24.7836	16.3269	1.14429	high
GSM733609	4.10959	0	5.0845	11.9938	44.3249	25.0779	15.8373	0.951851	high
GSM733617	0.657534	1	4.78841	12.0352	43.1774	24.5545	16.2458	0.929379	low

## Sheet: Sheet5
Table S5: Risk Score of test set.
id	futime	fustat	MSH3	CRB3	AUP1	RNF10	ELF1	riskScore	risk
TCGA-A3-A8OW	0.884932	0	4.09633	13.8197	41.4892	25.5722	22.7755	0.762642	low
TCGA-B0-5698	9.94795	0	3.92349	10.1906	44.7919	25.5205	22.142	1.04267	high
TCGA-BP-5186	1.89863	0	4.49244	18.5144	30.7728	24.9211	15.0108	0.557575	low
TCGA-CZ-5456	6.63562	0	2.56213	22.1104	36.457	31.3648	17.4523	0.912623	low
TCGA-A3-3383	2.3589	0	1.82062	23.7297	62.3253	25.715	5.71556	1.84165	high
TCGA-B2-3924	2.99178	0	12.3153	6.92522	27.7154	16.8673	22.5073	0.144242	low
TCGA-CZ-5467	0.2	1	3.63548	7.90933	34.0019	23.4588	17.3159	1.02852	high
TCGA-AK-3429	9.11781	0	3.90152	16.92	103.059	19.5526	14.6888	2.47419	high
TCGA-CJ-5672	5.40274	1	3.38154	9.17468	52.97	24.3792	15.5653	1.6944	high
TCGA-CJ-4876	5.35616	0	3.97052	10.6301	93.6396	27.3907	11.8278	4.68575	high
TCGA-BP-5182	3.19178	0	4.02278	9.69887	33.9923	20.8613	20.6519	0.681702	low
TCGA-B0-4688	0.276712	1	3.32947	-0.296078	72.6107	29.5518	7.36953	7.66344	high
TCGA-CW-6097	1.56438	1	9.20102	3.49029	32.6445	24.7455	22.4532	0.478535	low
TCGA-CJ-4893	2.05479	0	3.37012	15.0344	63.6793	22.5161	19.7069	1.23044	high
TCGA-BP-4799	3.10411	1	2.01485	2.91713	37.1914	14.2291	9.35895	1.48808	high
TCGA-B0-5711	10.9288	0	5.43921	18.5825	34.7005	23.6944	18.7752	0.429666	low
TCGA-A3-3325	3.20548	1	4.40456	15.3089	33.7788	25.3564	17.804	0.665821	low
TCGA-B0-5702	5.95068	0	4.01291	8.25673	51.4881	10.6786	-0.407699	1.30462	high
TCGA-B0-4848	2.41918	1	4.87325	13.1829	54.0597	35.6528	17.1462	1.92712	high
TCGA-BP-4159	7.12603	1	2.626	7.73176	44.5282	20.793	10.4992	1.68106	high
TCGA-CW-5588	5.52603	0	5.90257	11.8296	25.9899	29.6724	15.3992	0.734319	low
TCGA-CW-5591	6.22192	0	9.15573	17.4429	31.3939	34.5958	21.1536	0.394643	low
TCGA-B0-5693	11.1616	0	4.91351	13.7634	34.9433	29.0188	20.342	0.764181	low
TCGA-BP-4804	3.99726	0	3.00953	11.4348	45.5233	25.0424	13.7087	1.49242	high
TCGA-B0-5710	6.65753	0	2.96036	9.55933	37.0557	27.1207	20.8067	1.20543	high
TCGA-CZ-4865	0.454795	1	3.2204	10.1255	39.8107	24.7605	16.823	1.20766	high
TCGA-BP-4334	1.76712	1	1.58749	28.4548	41.9062	30.5836	3.56601	1.32436	high
TCGA-CZ-5453	6.6274	1	4.35182	19.6253	31.0295	22.6126	14.0681	0.492986	low
TCGA-BP-4329	2.31507	1	2.8902	15.678	43.1781	20.8078	13.3256	0.929052	low
TCGA-BP-4756	1.02466	0	5.38743	14.2071	64.3982	23.2256	11.4833	1.32167	high
TCGA-BP-5169	0.528767	0	2.55603	1.00633	53.071	25.6427	6.23205	4.42152	high
TCGA-B0-5696	7.14795	0	6.2619	13.6122	39.8871	32.9091	8.97076	1.27523	high
TCGA-EU-5904	1.50959	0	5.26859	13.575	30.2093	22.0237	23.2098	0.409358	low
TCGA-CZ-5462	0.852055	1	4.43437	11.3111	45.7836	23.9949	15.8498	1.06331	high
TCGA-BP-4782	0.969863	0	3.85748	10.3383	36.757	35.9949	18.7397	1.72946	high
TCGA-EU-5906	0.564384	0	8.27796	14.3899	25.1607	22.2405	19.7528	0.251042	low
TCGA-AK-3433	9.33973	0	1.73139	21.0941	18.5251	41.8852	11.2986	1.60912	high
TCGA-CJ-4891	2.24384	1	2.36857	5.7301	66.4183	39.4229	7.71292	9.43751	high
TCGA-CJ-4869	6.99726	0	3.6077	10.3134	61.6717	25.4331	16.5154	1.90859	high
TCGA-CZ-4854	3.84658	1	5.69702	17.9015	42.0794	35.1604	10.3621	1.2485	high
TCGA-CZ-4861	1.22192	1	5.18594	9.85303	33.0503	19.1306	23.7243	0.452943	low
TCGA-B0-5102	7.5726	1	3.80774	13.4667	32.3419	18.7271	10.8262	0.697231	low
TCGA-A3-3378	1.72603	0	4.14152	5.57798	31.5862	27.0952	21.0442	1.09072	high
TCGA-BP-5189	2.25205	1	4.25456	4.99301	29.405	23.3479	21.6957	0.842696	low
TCGA-A3-A6NJ	1.28219	0	3.67554	16.1149	30.2791	26.7023	19.7063	0.665117	low
TCGA-A3-3385	5.46027	0	11.5185	20.863	31.4356	18.702	10.9441	0.138635	low
TCGA-B0-5700	4.90411	0	7.19648	17.9134	48.3259	27.1616	9.35014	0.765155	low
TCGA-CJ-6032	9.96986	0	6.59733	15.5268	53.0524	22.9156	20.5003	0.571917	low
TCGA-B0-4846	3.28767	1	5.07445	11.1982	37.3535	22.4394	19.9486	0.642012	low
TCGA-CZ-4860	0.564384	1	3.29511	1.32799	48.548	22.5614	15.3562	2.16569	high
TCGA-AK-3440	7.84932	0	3.6468	36.6979	22.9715	53.1363	10.2473	1.08634	high
TCGA-BP-4353	1.0274	1	6.9558	6.75565	38.5805	21.0093	27.8851	0.439271	low
TCGA-A3-3363	0.873973	0	4.09468	19.9515	79.6785	19.0962	18.2271	1.05342	high
TCGA-CZ-4864	3.60274	1	4.72518	12.3815	56.6481	20.3025	24.2075	0.747815	low
TCGA-CJ-5689	0.00273973	1	3.13001	7.20756	45.344	31.941	15.8817	2.45611	high
TCGA-CJ-5680	2.10411	1	5.004	16.3014	53.8263	27.9439	18.1395	1.01571	high
TCGA-B0-5705	12.4301	0	12.3241	15.1568	41.4039	22.9599	14.8244	0.227046	low
TCGA-A3-3349	3.79452	0	4.27091	11.2107	45.1016	25.1666	18.6963	1.04187	high
TCGA-A3-3313	2.0137	1	5.11529	12.6867	31.7927	25.3079	16.0331	0.696745	low
TCGA-B0-5097	1.82192	0	4.65018	1.95447	34.5511	22.0268	22.1834	0.956386	high
TCGA-MW-A4EC	1.36438	0	4.87887	17.5205	47.3456	18.2472	12.6736	0.60457	low
TCGA-B8-4146	1.4	0	12.0324	2.73201	6.10304	11.6094	28.2961	0.0722873	low
TCGA-B0-4824	4.53973	1	4.28814	13.13	44.6705	24.3405	15.2001	1.00342	high
TCGA-BP-5192	1.95616	0	4.11462	20.1606	32.5853	20.9309	15.1388	0.45275	low
TCGA-BP-4351	2.65753	0	3.82487	6.62918	49.0277	23.2441	13.066	1.70575	high
TCGA-CW-6090	6.99178	0	2.78375	2.37571	33.4194	29.2063	14.4046	2.3463	high
TCGA-B0-4841	0.558904	1	2.18034	12.0262	53.5247	19.7259	6.0247	1.92513	high
TCGA-BP-4165	8.32055	0	3.40631	11.6909	62.9356	23.6464	8.32461	2.27172	high
TCGA-CW-5583	6.81918	0	6.02122	24.4165	26.4284	23.4526	20.7202	0.221032	low
TCGA-BP-4965	5.12603	0	4.82158	11.955	30.8691	21.6615	21.8899	0.498407	low
TCGA-AK-3456	3.13151	0	5.7125	17.5114	30.1831	26.8625	13.6764	0.558841	low
TCGA-CZ-4863	5.28219	0	4.83987	15.3974	40.787	21.9217	15.6978	0.646715	low
TCGA-B0-4707	1.64384	1	3.03343	1.95738	55.1456	25.0264	6.15697	3.96239	high
TCGA-A3-3331	3.44384	0	9.91784	15.1452	35.1809	22.0311	17.3396	0.250711	low
TCGA-AK-3458	3.2	0	3.51286	31.6099	90.4997	11.2475	15.0992	0.573635	low
TCGA-CJ-4912	4.53973	0	2.72065	7.54732	40.6421	32.8655	11.961	2.79071	high
TCGA-BP-4330	5.1726	0	5.07474	17.0005	35.5286	23.4635	19.4955	0.485342	low
TCGA-BP-4762	3.67945	1	1.56794	14.0598	32.0798	19.8606	19.3004	0.752067	low
TCGA-CJ-4885	9.45479	0	4.08985	14.4539	37.5842	18.0487	14.9153	0.594307	low
TCGA-B0-4836	3.39178	1	3.68841	8.2397	40.1049	24.301	15.8295	1.26287	high
TCGA-B0-5119	4.25205	0	3.04572	17.8931	31.5347	23.4808	18.9535	0.591884	low
TCGA-BP-4343	5.23836	1	8.26228	6.15201	41.0844	17.3762	21.251	0.405743	low
TCGA-B0-4701	0.652055	1	4.1964	11.0658	49.8336	26.7819	16.2205	1.40097	high
TCGA-AK-3443	3.89863	0	3.40931	22.7548	45.3181	30.9354	27.0059	0.658805	low
TCGA-CZ-4859	4.89589	0	5.5476	23.5983	46.8559	17.7465	15.7634	0.340651	low
TCGA-BP-4961	5.30137	0	6.81963	8.78963	35.1443	23.4839	26.4203	0.448354	low
TCGA-A3-A8OU	0.00273973	0	3.07601	13.674	53.2553	24.6077	9.01294	1.78668	high
TCGA-BP-4174	5.14795	0	4.75383	12.0298	35.2443	24.9828	14.7605	0.84578	low
TCGA-B8-5159	1.97808	0	7.5533	18.6537	31.389	20.8044	21.4428	0.223865	low
TCGA-BP-4795	1.69863	0	3.20347	8.48714	36.8966	27.8711	20.3234	1.29706	high
TCGA-BP-4346	4.09041	1	3.884	10.1765	49.7719	23.8316	20.8098	1.1206	high
TCGA-BP-5190	2.76986	0	3.49418	8.59542	40.4153	21.1109	8.96302	1.3754	high
TCGA-B0-4810	1.30959	1	2.55477	8.45104	59.3056	27.2217	14.0926	2.82138	high
TCGA-BP-4164	2.71781	1	7.39381	12.101	39.5989	20.8779	20.134	0.410026	low
TCGA-A3-A6NL	1.88767	0	5.0701	12.5146	32.152	23.4872	13.7344	0.701143	low
TCGA-CZ-5451	5.28493	0	7.08286	22.7997	42.0377	21.9537	18.5535	0.286744	low
TCGA-B8-4619	1.43288	0	5.35936	4.9814	34.1916	29.0856	14.8116	1.36466	high
TCGA-BP-4982	2.77808	0	4.827	11.611	31.9309	22.0799	22.4235	0.521255	low
TCGA-BP-4998	2.55342	0	4.36189	9.90944	39.1452	23.0816	20.956	0.798524	low
TCGA-A3-3326	3.11507	0	4.69693	13.9954	40.0428	19.8141	19.7655	0.543549	low
TCGA-CJ-4870	4.10411	0	2.86465	16.5674	37.8702	20.6044	16.2734	0.706558	low
TCGA-B8-5546	1.38356	0	4.53725	19.4326	34.2138	31.3471	10.3629	0.943622	low
TCGA-BP-4335	1.30137	1	2.47116	6.44435	48.5403	20.527	13.419	1.79453	high
TCGA-BP-4968	4.78356	0	3.10108	9.49759	39.0217	24.7501	12.4626	1.45413	high
TCGA-BP-4176	5.35616	0	4.23898	12.8139	40.0611	22.0355	24.1848	0.600791	low
TCGA-BP-4170	6.41918	1	5.23346	15.3572	40.0202	20.4396	17.978	0.511526	low
TCGA-A3-3362	4.27123	0	5.02587	14.6445	40.9181	24.6722	15.2711	0.771779	low
TCGA-BP-5000	1.54247	0	2.14802	6.31361	46.473	22.5646	9.20965	2.34434	high
TCGA-B0-5713	7.62192	0	5.33643	14.4503	35.9692	26.6574	17.0029	0.698167	low
TCGA-B0-4845	5.4411	1	2.85323	12.4599	48.3581	25.4833	13.7816	1.57347	high
TCGA-BP-5184	3.10411	0	4.17859	15.3201	31.7122	23.6785	17.7573	0.602764	low
TCGA-BP-4787	1.31507	1	4.02878	10.5412	42.912	31.7292	12.3189	1.89662	high
TCGA-BP-4798	0.915068	1	3.54722	1.91383	50.3734	25.9738	23.9955	1.86892	high
TCGA-B8-4148	4.16438	0	4.22136	14.2986	41.5264	22.7236	25.0206	0.579226	low
TCGA-BP-4337	0.00547945	1	2.84336	5.86509	75.3583	25.5727	8.27256	4.94198	high
TCGA-B0-4839	4.49041	1	3.57877	11.5004	43.9061	20.899	9.23829	1.22894	high
TCGA-BP-4969	4.91507	0	4.86	13.6921	54.5799	17.7783	6.97902	1.03701	high
TCGA-B0-4811	3.88219	1	3.01437	11.6328	66.6173	21.8838	4.32788	2.74472	high
TCGA-B0-4827	2.42466	1	4.26724	8.8684	34.8704	34.316	19.5143	1.49841	high
TCGA-CJ-5681	1.51233	1	4.11665	14.1137	35.8913	38.9121	11.2951	2.01797	high
TCGA-CW-5590	2.94521	1	5.13455	10.1342	37.29	25.1178	15.4578	0.907476	low
TCGA-CJ-4916	3.76164	0	5.12845	8.21822	45.6223	26.5387	16.3789	1.26348	high
TCGA-B8-5551	0.0438356	0	4.39779	2.72446	62.9871	33.7856	21.6458	3.41685	high
TCGA-BP-4987	3.07945	0	4.3524	20.0604	30.0631	20.5693	18.8423	0.357894	low
TCGA-CJ-4872	3.93151	0	3.3075	6.04992	42.1077	28.1511	16.1705	1.91236	high
TCGA-BP-4777	4.74247	0	4.32637	13.0422	45.1392	21.1135	20.5925	0.705991	low
TCGA-DV-5574	5.52329	0	4.06023	3.38549	31.6126	27.4619	20.1577	1.30703	high
TCGA-B0-4712	3.66301	1	2.82749	5.16836	49.5126	29.7141	11.0807	3.29881	high
TCGA-DV-A4VX	4.45479	1	2.53271	12.3341	66.3946	25.9636	7.72869	3.13504	high
TCGA-BP-5177	0.80274	0	4.74561	6.46699	38.2324	25.9241	9.90601	1.51629	high
TCGA-CJ-4634	9.58356	0	5.92725	17.4473	41.8563	26.3421	17.6544	0.593842	low
TCGA-BP-5174	6.18356	0	4.26917	13.2253	74.3602	26.4066	10.3392	2.54537	high
TCGA-BP-5191	2.64932	0	4.23753	10.3077	41.7563	25.7396	4.66333	1.71505	high
TCGA-B0-5084	0.608219	1	2.9381	5.74587	82.8685	22.7463	10.0152	4.67579	high
TCGA-A3-3335	5.16712	0	3.71667	16.258	36.7604	21.0925	13.922	0.684373	low
TCGA-CW-5587	6.09863	0	9.04753	10.7796	51.9477	22.1951	19.3516	0.492889	low
TCGA-BP-4999	3.46849	0	4.20366	11.6784	31.108	19.2426	20.5738	0.514452	low
TCGA-B8-5158	3.33699	0	2.821	9.0213	37.393	27.6733	16.8452	1.50981	high
TCGA-CZ-4856	0.0493151	0	3.79748	17.2185	29.9576	25.6444	15.6194	0.665323	low
TCGA-CJ-4878	5.98904	0	2.86571	11.2237	56.8339	24.1711	14.0235	1.8684	high
TCGA-BP-4761	0.49863	0	2.70371	15.3132	53.6193	25.598	2.48969	2.3124	high
TCGA-B8-5165	2.01918	0	5.83473	12.5224	25.4507	25.2691	22.3184	0.438642	low
TCGA-G6-A8L8	2.98904	1	1.72539	21.3526	66.2173	24.2666	9.20597	1.89472	high
TCGA-CW-6087	0.112329	1	4.09285	2.68053	38.3775	35.1814	28.7153	1.76135	high
TCGA-BP-5168	4.00822	1	4.81325	15.7554	30.0831	23.7545	12.9664	0.61077	low
TCGA-A3-3323	3.03014	0	4.57838	11.3139	34.8913	23.9074	19.0393	0.728873	low
TCGA-B2-4099	2.66301	0	3.10127	15.5395	71.4126	20.538	13.949	1.62597	high
TCGA-BP-5201	2.60548	0	2.68774	16.7636	49.2319	23.2072	15.7472	1.08058	high
TCGA-B0-5085	2.10959	1	1.55981	12.6203	62.7483	20.3093	4.369	2.74866	high
TCGA-BP-4801	3.07945	0	3.71522	18.1278	36.2517	25.1305	16.2165	0.702408	low
TCGA-BP-5198	1.65205	0	2.71523	5.91396	31.2661	22.2264	26.9914	0.830853	low
TCGA-BP-4354	2.83288	1	3.99984	0.425817	66.0483	29.0806	24.485	3.09379	high
TCGA-DV-5576	1.99178	1	3.68909	11.5563	27.3112	25.6522	21.1502	0.713224	low
TCGA-A3-3380	1.55342	0	2.99278	12.9794	40.0333	23.0759	21.3956	0.841017	low
TCGA-B0-5697	7.20548	0	3.55941	13.2565	45.5786	28.1188	17.3489	1.29383	high
TCGA-B8-4154	3.78082	0	7.51729	22.8625	47.0369	17.607	13.1814	0.284678	low
TCGA-BP-4347	3.74521	0	7.56229	7.47513	63.0177	21.6254	15.1226	1.06105	high
TCGA-CJ-4905	4.09863	0	3.8121	10.2706	27.8282	23.985	22.1893	0.668653	low
TCGA-A3-3351	2.49315	0	6.03351	13.1738	37.0835	20.7431	22.9832	0.406642	low
TCGA-BP-4355	2.61096	1	2.81481	6.76668	48.4518	26.5805	12.9515	2.34784	high
TCGA-AK-3455	1.87123	1	5.19746	9.07123	60.2607	19.8131	19.9671	1.01398	high
TCGA-B0-4703	0.49863	1	5.5413	3.62644	50.4188	24.6824	18.7218	1.40482	high
TCGA-CZ-5984	5.66301	0	6.06051	16.0822	32.6257	29.0083	13.6242	0.677974	low
TCGA-B0-5077	3.60822	1	1.62842	9.64797	33.5178	23.893	12.4565	1.53358	high
TCGA-B0-5695	5.89041	0	4.48866	13.9776	28.6801	25.3115	14.6792	0.701511	low
TCGA-DV-5575	4.73699	0	4.36721	11.3371	29.8203	24.7542	19.0508	0.703774	low
TCGA-CJ-4868	1.76986	1	3.51083	7.90198	42.4907	28.0285	16.2612	1.67615	high
TCGA-BP-5181	4.09589	0	5.187	20.0389	31.1675	21.5228	19.4523	0.332412	low
TCGA-CZ-5988	1.89863	0	8.73571	5.45276	22.5686	26.9012	26.557	0.361132	low
TCGA-BP-4963	5.02466	0	3.73235	15.685	37.2846	30.7913	19.0265	1.00362	high
TCGA-CZ-5455	1.53699	1	4.75238	11.5676	33.8108	21.2416	21.2308	0.548916	low
TCGA-B0-5099	1.32877	1	4.20249	16.4268	52.1461	22.9897	9.46044	1.14095	high
TCGA-A3-3370	6.23014	0	6.34678	13.5815	35.396	22.6946	15.3987	0.527884	low
TCGA-DV-5566	3.83014	0	3.61583	17.4298	41.8072	24.2821	13.4267	0.880855	low
TCGA-B0-5812	10.5041	0	5.06187	8.07674	28.1117	25.2272	22.9235	0.649617	low
TCGA-A3-3319	3.09589	0	2.81713	6.67514	30.9735	53.5514	7.79468	8.16946	high
TCGA-G6-A8L7	5.84384	0	1.49303	3.7175	58.7271	18.6262	0.918742	4.21516	high
TCGA-BP-5180	6.2	0	4.58602	24.4385	53.3428	25.1048	14.215	0.682901	low
TCGA-BP-5183	3.53699	0	4.78586	15.3001	46.091	23.2939	13.5279	0.85511	low
TCGA-B0-5691	9.4	0	5.59772	14.0061	27.2837	26.8381	21.3163	0.492955	low
TCGA-BP-4344	4.56438	0	3.99936	9.76545	42.1583	22.1791	15.7202	1.03947	high
TCGA-B0-5098	4.33973	1	3.64854	3.92846	89.6678	45.5966	11.4925	17.361	high
TCGA-BP-4981	3.00548	1	1.548	7.44329	57.3493	25.2767	7.06939	3.83345	high
TCGA-CJ-4635	3.87945	0	5.21313	22.6663	33.232	20.7268	18.1769	0.301526	low
TCGA-A3-A8OX	0.00273973	0	4.05965	10.5576	29.6151	26.2927	13.7253	1.00121	high
TCGA-B0-4821	3.36986	1	1.33103	4.41085	96.8356	26.9427	6.48081	12.4048	high
TCGA-BP-5006	2.30137	0	3.66964	12.9258	41.7443	23.1844	16.6924	0.934114	low
TCGA-BP-4976	4.47123	0	8.01599	18.1068	27.0448	17.821	15.8097	0.202096	low
TCGA-CJ-4901	3.9726	0	2.48519	7.59038	47.6545	23.494	15.8691	1.77869	high
TCGA-BP-4327	0.29863	1	2.62755	14.1463	43.4948	22.501	9.80306	1.30905	high
TCGA-CJ-4923	1.56712	1	3.31689	6.24452	68.906	37.4762	11.4759	6.61759	high
TCGA-CJ-4886	5.34795	0	6.04793	11.4808	32.7963	24.3618	18.6859	0.56994	low
TCGA-B4-5377	1	0	7.83404	19.9366	29.2023	17.8699	28.5144	0.127424	low
TCGA-BP-5170	6.60822	0	4.02636	9.89077	45.4669	25.7418	13.0004	1.47165	high
TCGA-BP-5200	2.91233	0	4.40273	10.9428	35.1793	22.616	28.3129	0.519674	low
TCGA-BP-4349	1.01918	0	2.72113	8.14767	56.9686	23.0642	13.0745	2.20012	high
TCGA-BP-4989	0.323288	0	2.66597	1.61259	62.0902	18.4056	16.1609	2.46419	high
TCGA-BP-5010	2.40548	1	2.00895	6.75972	51.9552	24.967	7.64799	3.16934	high
TCGA-CJ-4875	9.73699	1	2.74368	10.5844	62.3739	20.6864	8.93157	2.20342	high
TCGA-BP-4769	5.13973	0	4.03546	11.2547	41.1796	30.9535	16.8162	1.44024	high
TCGA-B0-4849	0.189041	1	2.4039	10.5409	58.7136	25.2963	16.1689	2.1389	high
TCGA-B0-5094	0.912329	1	5.77318	11.644	38.3057	37.0174	7.08671	1.96459	high
TCGA-CJ-4920	0.380822	1	3.71435	10.5192	39.312	27.3838	14.2068	1.36603	high
TCGA-BP-5176	4.35616	1	3.24731	18.0035	45.6324	25.7592	12.793	1.08872	high
TCGA-CJ-5679	1.86027	1	3.65667	9.42018	47.0001	29.1052	8.31126	2.33048	high
TCGA-BP-5195	2.05205	0	3.49496	14.3694	36.878	22.2753	15.2005	0.800685	low
TCGA-B0-5121	4.06849	0	2.63519	6.98538	37.5572	23.6993	11.704	1.67979	high
TCGA-B0-4694	0.290411	1	2.19379	13.7814	43.4559	22.7547	19.1109	1.04624	high
TCGA-B0-5703	6.15342	0	3.25727	24.2359	57.3312	22.449	14.7108	0.789154	low
TCGA-BP-4341	4.35342	1	3.61177	12.9321	61.3928	23.2811	9.19514	1.89369	high
TCGA-CJ-4899	4.1863	0	3.97729	10.9452	33.454	25.4274	22.0623	0.772165	low
TCGA-B0-5117	4.40548	0	2.48509	14.8876	22.4296	33.1932	6.73587	1.5981	high
TCGA-CJ-6028	4.45205	1	5.19804	8.26079	21.8228	29.8026	23.6592	0.683415	low
TCGA-BP-4994	3.58356	0	4.94545	19.0413	19.1851	31.555	15.0348	0.55867	low
TCGA-CZ-5465	7.02466	1	3.90674	14.1945	38.5823	25.3114	13.9933	0.966277	high
TCGA-CJ-5683	5.17534	0	4.73467	17.2318	44.6962	26.1026	13.2323	0.885543	low
TCGA-AK-3427	9.81644	0	3.55119	14.6344	91.086	18.7001	7.11902	2.81905	high
TCGA-B0-5096	0.186301	1	6.8567	8.37411	44.3126	29.8682	21.2989	0.938663	low
TCGA-A3-3346	0.375342	1	2.82575	9.84161	58.276	33.3709	10.0325	3.93309	high
TCGA-B0-4697	1.58356	1	2.9892	4.70251	113.239	32.3729	9.70108	16.2165	high
TCGA-B8-5164	0.0712329	0	6.32665	9.5303	28.3063	24.6241	27.853	0.404762	low
TCGA-CJ-6033	0.613699	1	3.45305	6.20514	54.5556	35.0831	10.6849	4.28062	high
TCGA-B4-5835	0.0438356	0	3.69896	21.2886	53.4186	21.7611	8.698	0.940279	low
TCGA-AS-3777	3.39178	0	2.98069	18.7703	50.8123	29.9361	4.57596	2.03212	high
TCGA-B0-5699	10.5233	0	5.30691	27.0371	41.8588	26.1849	23.4315	0.317562	low
TCGA-EU-5905	0.326027	0	10.2349	7.22082	33.9251	19.1985	14.8546	0.332182	low
TCGA-B0-5092	1.25753	1	3.17376	6.23852	66.5169	29.3572	11.7649	4.11172	high
TCGA-AS-3778	0.117808	0	4.05114	27.5373	31.9139	23.888	18.1052	0.321028	low
TCGA-CZ-4866	8.95068	0	7.86588	18.7599	39.1874	26.4294	20.0844	0.356966	low
TCGA-A3-A8OV	0.931507	0	2.85091	28.3117	45.647	27.4124	7.93555	0.86336	low
TCGA-CJ-4642	8.78082	0	8.18951	11.4513	44.9449	22.4815	8.85049	0.681043	low
TCGA-BP-4161	7.52329	0	3.97807	11.8766	39.8844	25.8052	20.5981	0.908601	low
TCGA-B2-5641	1.79726	0	5.2201	16.5657	33.5715	23.1645	19.9048	0.451357	low
TCGA-A3-3347	4.41096	1	4.67438	5.73784	39.9635	30.041	16.054	1.668	high
TCGA-CZ-5987	1.21918	1	3.55177	19.7864	42.3225	31.0915	15.4475	1.06568	high
TCGA-B0-5690	9.29315	0	2.95107	10.3407	35.0794	27.7482	19.4072	1.20363	high
TCGA-CZ-4858	5.76712	1	2.98823	-0.229598	52.1644	34.1803	13.8514	5.2544	high
TCGA-CJ-5677	2.14247	1	3.5056	6.01556	59.7004	32.2365	12.0008	3.93827	high
TCGA-BP-4988	2.26849	1	3.08646	1.78745	76.0422	25.9951	18.3562	4.32909	high
TCGA-CZ-5464	5.83014	0	3.89542	16.7407	40.9947	31.2877	18.0156	1.06748	high
TCGA-BP-4770	0.90137	1	2.22873	-0.406201	72.1836	31.7382	7.57726	10.1106	high
TCGA-B8-A54I	0.410959	0	2.94285	5.16564	66.1222	26.5697	7.93052	4.40163	high
TCGA-B4-5844	0.0191781	0	4.73941	11.3727	27.0863	26.2721	20.037	0.654547	low
TCGA-BP-4960	5.95068	0	2.34418	8.13654	46.2205	26.1894	7.81635	2.61578	high
TCGA-A3-3367	6.21918	0	4.56473	13.5364	39.2672	24.7166	16.5479	0.81327	low
TCGA-MM-A564	1.66301	0	3.65338	4.08958	58.725	22.9243	5.69486	3.15435	high
TCGA-B4-5834	0.10411	0	4.39827	12.2109	30.575	23.5205	21.7159	0.579787	low
TCGA-BP-4169	1.92055	1	3.74803	3.70666	37.437	24.7224	23.9506	1.15973	high
TCGA-B0-5106	4.37808	1	3.23792	5.5774	47.4641	23.1537	13.9257	1.84418	high
TCGA-AK-3447	3.33425	0	1.58729	71.2523	67.5117	16.0782	8.41373	0.0914965	low
TCGA-BP-4765	5.98356	0	4.32676	8.98404	34.139	23.2258	12.0928	1.03629	high
TCGA-BP-4352	0.942466	1	3.15295	0.436655	77.4529	26.7071	5.57856	7.69612	high
TCGA-CJ-4637	6.10137	1	5.80405	3.34436	54.2119	23.3655	25.2245	1.10629	high
TCGA-CJ-4904	9.04658	0	4.93867	10.1242	26.891	22.5954	26.3854	0.444756	low
TCGA-B0-4833	6.53699	1	3.37099	13.3932	63.6233	22.4116	9.95565	1.87223	high
TCGA-B8-4143	1.94247	1	2.89707	2.44703	73.6681	22.828	20.0999	3.24328	high
TCGA-B0-4822	3.04384	1	2.64023	5.15665	61.081	29.1903	5.0073	5.26299	high
TCGA-A3-3365	2.39178	0	3.87955	7.00396	50.2357	25.5429	24.369	1.30023	high
TCGA-AK-3453	6.93425	0	2.49709	7.97871	81.1844	24.1902	6.65033	5.20037	high
TCGA-A3-3373	4.4411	0	4.63818	15.4812	27.9044	22.3136	19.8782	0.441851	low
TCGA-A3-3372	2.0137	0	6.23461	9.7578	40.5733	21.7213	15.6453	0.694934	low
TCGA-B8-A54J	1.44658	0	3.59377	12.9782	42.8284	25.1383	16.7358	1.07037	high
TCGA-B0-5113	3.21918	0	4.34601	12.2948	40.0419	23.2164	16.4278	0.847286	low
TCGA-BP-4342	6.18082	1	3.11714	9.04298	37.7422	21.8764	16.1605	1.08904	high
GSM733579	1.31507	1	3.57973	12.8226	43.0202	24.8114	15.5666	1.11162	high
GSM733581	2.54795	0	5.28183	11.8073	43.7762	25.3018	15.8673	0.931429	low
GSM733582	0.0821918	1	3.30534	12.0868	43.5225	24.484	16.2507	1.17042	high
GSM733585	3.61644	0	3.43975	13.0437	42.9804	24.7262	15.2753	1.12789	high
GSM733588	3.86301	0	4.82864	11.3927	42.9668	25.0498	15.6149	0.998774	high
GSM733590	3.53425	0	4.98238	12.0203	44.5348	25.1466	15.9265	0.970695	high
GSM733593	3.61644	0	3.41675	11.3321	44.0598	24.9375	16.3068	1.23946	high
GSM733596	4.43836	1	4.8812	11.9608	43.7495	24.9952	15.5331	0.977638	high
GSM733597	5.58904	0	4.09065	12.3584	43.1003	25.8712	15.8619	1.10504	high
GSM733598	0.821918	1	4.64686	11.8604	43.8053	24.7034	16.1308	0.983964	high
GSM733600	4.35616	1	3.99681	12.0343	43.9639	24.0042	15.7237	1.0569	high
GSM733601	4.35616	0	4.25416	12.0277	43.3713	25.6468	15.4746	1.10475	high
GSM733603	4.60274	0	4.58425	11.3127	43.5253	26.0595	14.8398	1.14377	high
GSM733604	2.30137	1	4.77151	11.5858	42.8032	25.1985	15.7217	0.997968	high
GSM733610	1.47945	1	3.54703	12.0171	42.9126	24.1691	15.7863	1.1157	high
GSM733611	1.06849	1	4.43742	12.1669	42.6906	24.6866	16.1569	0.973904	high
GSM733612	0.164384	1	5.63095	12.1626	41.4828	25.341	15.8259	0.82611	low
GSM733613	4.68493	0	3.83011	13.3648	44.105	24.3188	15.9684	1.02173	high
GSM733614	1.56164	1	4.82478	12.1385	43.4991	25.0617	16.1939	0.952863	high
GSM733615	6.24658	0	4.4369	12.0729	42.524	24.5359	15.7832	0.980104	high
GSM733616	4.60274	0	3.3644	12.4323	43.7421	24.734	16.2073	1.16125	high

## Sheet: Sheet6
Table S6: Univariate analysis of 11 OS-related genes.
id	futime	fustat	CKAP4	PSMD13	MSH3	CRB3	AR	SORBS2	TMEM59	AUP1	POP5	RNF10	ELF1
TCGA-CJ-4639	8.84658	0	14.7397	16.5997	11.7006	18.2142	5.88802	6.35276	40.363	30.1121	4.17121	22.0282	18.4273
TCGA-BP-4964	5.10137	0	14.9665	20.2513	5.03274	13.4534	3.88228	5.08926	40.118	28.2292	5.08868	24.1177	13.9863
TCGA-BP-4983	3.87123	0	53.9498	31.5984	4.77135	0.213119	1.84498	0.262108	19.1865	59.814	7.59396	23.3814	23.0034
TCGA-BP-5001	3.22466	0	7.26537	23.3833	3.39605	9.83706	1.79579	4.69186	29.1439	64.3815	12.1179	23.9791	5.72476
TCGA-CZ-5461	0.90411	1	35.2707	24.0745	4.26162	18.0333	3.91084	5.04677	43.6401	44.823	6.62703	23.533	22.4732
TCGA-B0-4706	0.178082	1	17.3814	23.8324	2.57587	15.4126	2.19831	6.76234	33.4409	62.7251	7.42229	23.8349	8.3518
TCGA-A3-3328	3.79452	0	23.3322	23.6249	4.38211	20.7429	3.13688	1.30853	42.166	25.6394	12.3473	39.4032	15.1561
TCGA-B0-4844	0.857534	1	14.7148	28.8991	2.18557	21.2296	7.25642	4.10507	28.2122	53.2582	9.42291	25.5047	8.07721
TCGA-B0-4718	4.87123	0	14.2208	28.5908	2.58826	5.54585	2.3787	5.22088	18.3979	52.7452	7.70224	25.7258	9.47728
TCGA-B0-4819	0.50137	1	24.6705	23.6237	2.95301	3.38075	1.20425	3.44549	22.5179	64.9271	11.2053	22.8731	15.1673
TCGA-BP-5187	1.11233	0	13.7769	15.0207	6.59685	8.67612	4.32818	6.48332	37.6704	28.7848	3.2128	24.8965	23.7823
TCGA-AK-3460	6.87123	0	10.3536	23.4181	4.31214	14.115	3.4906	7.642	38.5403	47.2781	4.9623	19.6574	21.3299
TCGA-DV-A4W0	6.76712	0	17.9731	19.2456	5.26597	15.8948	2.39424	5.28263	42.5296	35.8861	4.75342	25.259	24.642
TCGA-B8-5550	4.04384	0	31.9946	19.1835	8.33738	7.68057	3.10686	10.5322	40.6211	63.3238	4.93724	22.4661	18.5036
TCGA-A3-3352	1.53699	1	12.2415	19.9958	5.99819	12.9664	5.02681	9.53034	41.6672	38.9053	8.52256	24.05	19.0745
TCGA-CJ-5678	1.5726	1	21.1068	28.6117	4.46476	14.2753	2.27403	2.32804	35.7385	40.2468	11.6042	19.8904	11.7064
TCGA-B2-5639	2.74795	1	26.6011	23.8729	4.2052	21.8236	7.65942	6.86484	39.7399	43.4158	5.98158	32.087	20.8008
TCGA-CJ-4884	4.81918	0	29.0386	21.1573	5.99499	13.9187	6.57406	8.69907	33.7039	45.3614	10.0683	29.1319	18.3118
TCGA-AK-3426	2.42466	1	15.2632	32.6842	2.14202	2.68295	1.1843	2.63223	14.7636	78.7036	11.7805	22.9377	7.15269
TCGA-BP-4784	5.07945	0	26.0818	25.0461	3.57519	13.0389	0.591027	5.3919	53.5317	40.8756	4.64809	25.0094	25.3879
TCGA-B0-4690	0.117808	1	73.264	28.2675	4.17965	2.24633	1.35211	2.65787	25.7306	49.0611	8.41244	31.6499	19.6044
TCGA-BP-4325	8.12055	0	10.609	17.3078	5.43621	18.1138	10.106	4.99509	40.5177	29.5762	6.10177	19.9999	19.6628
TCGA-BP-4797	3.03288	0	18.9693	20.9321	5.42875	14.7764	6.08187	8.09069	42.2142	31.4501	5.43483	25.3439	15.6836
TCGA-T7-A92I	0.975342	0	19.2235	18.4299	5.3041	18.4888	0.929932	10.7206	33.871	37.6036	11.7506	28.3806	16.4825
TCGA-CJ-4641	4.55068	1	23.4589	24.4686	6.15158	9.21377	2.15309	5.84	37.4675	51.5106	8.17032	25.6721	21.3767
TCGA-CJ-5686	5.58356	0	16.592	17.7229	6.86657	9.77319	4.70117	4.42165	42.515	30.4772	5.07088	21.8412	17.9575
TCGA-B0-4834	5.72603	1	13.1365	14.4877	5.29065	4.56055	3.58365	1.06696	22.5635	30.8954	5.38509	28.9655	11.9172
TCGA-AK-3431	6.13973	1	28.6441	29.3244	3.53996	9.01027	2.75692	8.27303	42.0609	40.6053	3.82603	22.4014	18.1433
TCGA-BP-4758	6.04932	0	13.0034	22.8238	3.22379	8.80996	2.45849	3.53841	29.7382	52.1656	7.84643	21.8844	9.98322
TCGA-CJ-4888	4.29315	1	48.7297	25.114	2.72839	3.04138	0.250864	2.35175	25.587	46.9516	6.55949	29.2023	21.6595
TCGA-A3-3382	1.5726	0	21.2566	19.2084	6.04087	9.42308	4.13965	0.806706	31.9288	40.2796	4.04637	28.1989	19.9151
TCGA-B0-5081	0.991781	1	31.308	23.5161	1.92117	5.97812	2.36747	2.91619	24.6092	50.7367	11.3344	29.9737	15.3942
TCGA-AK-3461	6.07397	0	16.8821	21.0701	4.48692	14.2685	4.49667	6.37928	37.0413	49.9173	5.49328	23.6678	23.1176
TCGA-DV-5573	3.09589	0	19.7453	23.6569	5.14829	12.6678	5.69232	4.77926	38.4478	49.2566	9.71525	24.9982	22.0086
TCGA-B0-4813	0.0493151	1	28.9593	26.2588	1.48055	6.33684	0.214165	1.24978	28.7972	107.027	11.3585	25.4437	6.22296
TCGA-CZ-4862	8.96164	0	19.2307	20.9579	4.80435	10.8581	7.87787	5.94966	32.2962	33.2541	6.72361	25.5197	25.7362
TCGA-CZ-5458	7.6411	0	9.65712	20.6499	4.28388	20.1789	9.08466	5.79964	46.2304	23.8663	4.24504	19.8391	20.2359
TCGA-3Z-A93Z	1.05479	0	22.3763	30.5337	4.15701	19.521	2.08327	3.67071	46.579	79.2972	9.21292	26.3837	10.2878
TCGA-B0-5694	1.31507	1	14.0798	22.3293	4.46708	17.7971	2.57333	4.92753	35.9389	36.3951	4.3602	23.5728	11.2667
TCGA-CJ-4643	4.91233	0	15.4733	18.0526	5.04532	12.8514	5.99395	6.86474	34.89	38.2489	6.24653	22.9558	19.1366
TCGA-B2-4101	1.77534	0	16.2604	19.7004	3.84819	8.83183	4.49705	7.18383	27.5241	35.3102	5.00439	23.5113	16.1762
TCGA-B2-5636	2.51781	0	27.1108	18.7476	5.85341	11.75	1.36237	9.42571	40.7264	28.6179	4.02508	25.2887	19.9112
TCGA-CZ-4857	3.92329	1	35.9847	21.531	4.15159	5.25332	4.29245	3.82421	26.4328	36.0899	4.48532	31.4676	13.2075
TCGA-B2-5635	2.06849	0	8.73281	14.827	10.5565	9.68526	5.77127	6.48829	39.7763	29.3333	7.5039	15.2427	22.0021
TCGA-B2-3923	2.71781	0	8.88438	16.0537	7.91466	16.361	6.03416	5.73131	29.7649	19.0775	7.65812	22.8708	20.347
TCGA-A3-3317	4.08493	0	23.0957	17.5462	5.61195	10.5061	9.71977	11.0799	29.5624	40.8535	5.2109	27.5637	20.94
TCGA-B0-4816	3.75616	1	11.7024	22.674	2.59551	7.74153	5.2471	4.9976	33.4588	50.264	7.23194	22.4713	16.7414
TCGA-B0-4828	0.841096	1	12.7371	23.8068	2.82149	12.0604	3.92721	5.85413	35.7898	71.96	11.5322	28.0393	9.99754
TCGA-MM-A563	1.61918	0	21.8832	27.4816	3.41163	10.7888	3.0905	5.90378	39.7827	43.7097	8.60598	26.3451	12.409
TCGA-CJ-5675	10.7836	0	18.7387	20.8282	3.81926	15.9706	3.4388	4.72661	37.5703	45.7758	9.56119	23.0997	19.8352
TCGA-EU-5907	0.347945	0	24.1889	19.4298	5.06778	20.6737	8.75254	5.497	28.2518	39.614	6.72651	18.5068	18.2076
TCGA-B2-5633	2.63836	0	15.3978	16.2544	10.796	7.62596	2.77635	7.82709	47.2428	31.8701	5.70053	17.9024	20.5671
TCGA-BP-4759	6.49863	0	13.082	22.0764	2.82304	15.3974	2.44048	5.19465	26.2357	31.0516	2.97271	19.7428	10.07
TCGA-CJ-4874	6.25479	0	14.1046	23.2905	4.84887	13.7342	6.37265	5.42209	48.8364	33.0305	6.42033	20.6038	21.7347
TCGA-DV-5569	0.972603	0	18.8225	20.4323	3.72461	10.4243	2.47205	2.97793	40.8718	35.2035	4.57164	23.804	17.5368
TCGA-B8-4622	4.17808	0	14.3967	20.2135	4.17723	15.586	4.97258	6.8929	38.6795	34.0671	6.05028	29.672	18.8488
TCGA-CZ-5460	7.87123	0	17.4738	23.0731	3.39789	18.5838	3.46223	4.64976	25.5777	43.8354	9.80012	24.3876	13.9863
TCGA-CJ-4871	6.63836	0	25.8171	24.1224	3.97062	12.2889	6.23476	8.16531	36.4397	25.7021	5.48728	25.4091	14.6897
TCGA-CJ-4644	0.920548	1	28.3695	25.0913	5.11229	17.0683	4.20976	6.14467	43.6556	48.9526	6.84496	20.8176	16.0292
TCGA-B8-5163	2.25205	0	35.8436	20.3545	7.95366	3.05222	1.64531	1.5711	34.0668	31.356	4.87114	27.1423	17.9756
TCGA-A3-3329	4.44932	0	8.92138	17.5791	4.14559	15.0375	1.6823	6.98117	46.7755	37.4052	9.71283	22.2772	16.2854
TCGA-CJ-6030	6.29863	1	30.6497	23.6752	5.2381	8.55294	2.73329	4.08755	43.4455	44.9981	5.56314	25.4621	22.8484
TCGA-BP-4977	1.24384	0	13.6716	19.5806	4.26588	14.535	5.25	4.52308	48.7292	29.4183	6.18596	32.2858	15.1733
TCGA-B0-4852	3.07123	1	18.2364	24.5621	5.09565	7.9941	4.12735	4.8471	36.6044	35.0048	6.78158	26.1571	15.9625
TCGA-B8-A54D	2.27397	0	11.5362	18.4692	3.22273	12.3492	5.42981	5.90233	34.8368	51.2025	12.5854	20.9104	21.1392
TCGA-BP-4326	4.45205	1	39.523	16.404	2.52526	1.81474	0.99016	7.95877	38.7576	42.4598	4.20169	22.152	17.7842
TCGA-A3-3343	2.58904	0	10.5719	18.2534	4.75064	18.4867	3.01613	5.30944	43.3763	38.63	4.60609	22.1427	19.6353
TCGA-BP-5008	2.93425	0	13.2616	18.1339	3.67864	11.7321	2.9562	7.46847	35.6269	32.7395	3.95986	22.3367	25.3395
TCGA-CZ-5463	1.8137	0	17.1157	18.6239	11.0673	14.5279	5.70907	7.12828	49.1251	30.427	5.11268	18.6685	23.224
TCGA-BP-4173	5.1863	0	18.2413	21.6995	3.39905	5.5982	2.61284	3.74223	29.872	37.1592	5.13794	24.4278	26.3007
TCGA-B2-4098	0.139726	1	16.1828	17.64	3.15779	8.42675	6.85806	2.34014	17.5617	48.8003	7.92975	23.2977	10.6786
TCGA-6D-AA2E	0.991781	0	34.3555	21.0567	2.57964	28.7457	1.221	2.84031	48.674	41.6508	11.8348	30.112	8.41199
TCGA-B0-4837	3.77534	1	22.3533	23.3712	3.6799	6.18191	1.2729	4.52337	45.1172	43.1232	7.32929	30.3215	10.5535
TCGA-AK-3454	2.39452	0	19.1135	22.147	2.92523	5.92112	2.60325	1.93587	15.6413	61.1604	10.8622	28.5034	6.49707
TCGA-CJ-4907	4.10685	0	23.2674	17.4153	4.95522	13.859	8.08906	9.6487	35.3576	26.8159	3.79951	21.8066	17.0445
TCGA-B0-4815	4.35068	1	42.0533	27.7404	3.08008	5.32531	0.140962	0.936782	31.2987	63.4909	12.2864	30.9888	15.7737
TCGA-CJ-6027	9.90411	1	39.5063	25.7531	4.59086	6.07324	-0.0030246	5.88762	37.6309	51.1281	7.42674	31.7676	15.8054
TCGA-A3-3311	3.26301	1	27.1635	22.1057	5.28794	14.1201	6.40044	3.69026	34.8379	43.3852	6.84796	30.0659	18.9933
TCGA-BP-4166	0.0356164	0	21.625	22.5348	4.64447	10.203	2.84465	7.45057	35.0068	36.9002	3.63084	17.4315	13.6202
TCGA-BP-4993	0.484932	0	18.2605	23.2494	3.78674	12.0964	3.01681	4.47062	36.8488	45.1095	5.181	27.5165	17.723
TCGA-CJ-4887	2.55342	1	9.48555	24.1921	3.73477	15.2026	3.05332	5.22843	28.3668	41.3652	7.86637	24.8384	13.6191
TCGA-BP-4974	0.578082	1	14.4133	19.862	2.84655	4.17754	1.88177	5.6836	26.9728	42.0684	8.35912	25.5774	18.5745
TCGA-BP-4766	4.00548	0	15.8025	17.5833	3.68735	22.7973	5.6594	7.39153	36.3555	33.9383	4.80447	22.1714	17.068
TCGA-A3-A6NI	2.78904	0	31.0432	22.6976	2.68784	25.4642	2.05345	3.04336	39.6133	53.2214	9.52684	28.0697	12.7457
TCGA-BP-4774	5.16438	0	11.955	21.6868	4.29356	11.558	3.22316	5.12139	30.4603	51.827	7.00192	28.0459	14.3292
TCGA-CZ-5468	0.161644	1	53.8074	41.8274	4.51973	2.73598	5.00948	0.383377	29.2349	60.4201	10.1613	39.6578	8.20299
TCGA-B0-4838	2.28493	1	34.7203	23.2085	4.63422	12.3032	4.43237	5.32579	31.6381	30.5892	5.20094	30.188	24.4943
TCGA-CJ-4894	2.30411	1	21.9351	19.8796	4.73961	13.5404	5.30248	5.26192	22.8223	36.1887	6.40456	20.3791	19.6685
TCGA-B0-5709	10.8877	0	23.8861	18.322	5.10726	9.74803	3.70498	4.84449	33.7949	38.054	5.90958	24.2583	27.3008
TCGA-CJ-4895	3.28767	1	35.7322	25.6479	3.32299	7.6256	0.797856	4.35109	38.977	40.3676	7.19343	31.2503	20.6001
TCGA-B4-5838	0.454795	0	28.1816	14.9623	8.22134	9.22761	6.62508	10.3954	42.0076	31.2113	5.35906	27.9421	17.9515
TCGA-A3-3316	4.09041	0	17.4189	16.9044	4.76399	4.53955	3.72193	7.98016	27.7586	34.3977	5.23964	22.6518	20.0514
TCGA-B0-5088	1.54247	1	11.1119	22.5953	3.00217	8.19867	0.813349	3.99832	31.906	59.2576	8.16432	24.5317	12.5797
TCGA-A3-3324	3.24932	0	15.3527	17.526	7.51313	15.9582	6.16495	6.34502	34.8584	39.9044	6.40398	21.3287	15.0069
TCGA-CJ-6031	5.22192	0	22.9333	22.5092	3.91391	9.9797	2.70841	3.73516	33.542	34.9138	4.27978	23.4668	14.2978
TCGA-B0-5108	4.88219	0	25.1751	21.0612	3.19979	3.53548	1.99593	3.57721	31.7308	36.7534	4.63212	24.2048	17.076
TCGA-B0-5109	1.60822	1	65.9441	41.0324	5.22813	4.84283	0.28824	1.08312	20.0228	118.434	12.67	38.0737	12.0801
TCGA-BP-4991	3.87123	0	14.7574	17.0952	4.12362	13.7372	6.6306	9.35225	42.0592	32.2799	4.29565	24.6679	25.735
TCGA-A3-3359	6.86027	0	13.1089	19.1616	4.10814	15.2278	5.05915	5.59011	41.8445	56.6085	5.68236	23.4908	18.6108
TCGA-A3-3357	7.36438	0	13.8913	23.9254	8.95298	12.851	2.29301	6.73408	39.9973	31.4731	5.53953	22.7006	19.2192
TCGA-CJ-4903	4.27397	0	19.0449	16.4975	5.07736	13.9599	7.80157	4.96431	36.4932	41.1542	7.50957	23.6991	16.1895
TCGA-BP-4763	3.47945	1	19.3365	20.7568	4.92919	5.26628	1.5234	8.96832	49.1429	54.1658	5.16871	19.532	19.1944
TCGA-BP-4803	0.558904	0	19.6023	15.5451	4.89445	15.1682	6.7498	9.81507	36.1009	28.4288	3.26854	26.9769	15.1926
TCGA-BP-4338	7.83288	0	27.8882	16.6439	7.11635	2.08182	0.224235	0.307983	32.1162	52.6185	6.68113	30.8337	14.7533
TCGA-BP-5185	3.10137	0	8.39167	20.0189	2.54461	16.8018	2.44184	1.76379	17.2139	56.6083	8.67691	14.6961	1.77224
TCGA-BP-4781	5.69863	0	36.7902	16.4415	7.48981	15.6761	5.98368	5.90823	37.7198	35.9099	4.21891	20.9535	19.8622
TCGA-CJ-4636	5.27123	0	22.3744	19.7493	4.89948	6.85736	1.78804	3.69955	31.4012	51.2314	9.80699	29.4594	17.461
TCGA-CJ-4908	4.19452	0	18.6837	18.7868	3.86997	7.22633	3.32492	6.13171	28.2153	34.0616	4.31065	23.8342	20.257
TCGA-CJ-4873	4.86575	0	21.018	26.0875	5.86783	12.8285	3.44209	3.55554	22.538	61.2711	13.2584	33.5788	8.06414
TCGA-B0-4713	0.553425	1	19.6644	20.4071	7.4001	10.1626	2.20334	0.312532	29.0374	48.4991	11.9451	27.7279	5.81609
TCGA-B0-4714	0.271233	1	7.37017	26.8889	3.19534	6.62772	1.95952	3.83388	23.3958	58.5597	7.39181	22.6564	9.79406
TCGA-CZ-5985	5.47123	0	15.9731	19.5678	8.00224	14.197	9.11187	6.35276	56.7401	38.2663	6.11415	28.0375	24.3747
TCGA-B0-5399	3.86575	0	13.8163	24.7339	3.99026	13.9239	3.92837	7.50738	38.1132	45.432	8.9348	26.5475	18.8857
TCGA-AK-3465	1.01096	0	6.78965	11.507	3.07166	16.5355	6.02861	2.97174	21.771	18.3361	7.87933	41.1444	10.2521
TCGA-CZ-5469	2.59178	1	27.6962	27.0591	3.16185	27.7414	4.73758	2.30646	22.6092	68.6099	11.436	34.52	8.11339
TCGA-BP-4971	4.07397	0	13.368	22.239	2.06034	2.00286	0.905047	6.74463	19.7945	50.8262	8.5244	22.1596	10.6888
TCGA-CZ-5459	4.61096	0	13.3645	18.999	4.23937	13.0742	1.69566	3.50056	37.4778	42.2236	6.9186	26.5956	12.377
TCGA-B0-4710	4.80822	0	21.7566	24.6731	5.7127	17.2364	5.40541	5.33228	34.8658	36.0902	7.70495	28.0021	12.154
TCGA-BP-5175	2.55342	0	27.7618	22.9974	3.19689	4.45962	1.76461	1.01305	24.049	32.4566	11.0845	26.8039	2.63608
TCGA-BP-4973	3.79178	0	10.5341	16.6192	5.56192	16.5279	6.83704	11.5742	31.619	35.4984	5.8281	20.6661	16.9459
TCGA-CW-5580	5.38082	1	20.8525	19.2239	6.00332	16.8228	6.85051	2.56245	45.4512	39.2065	5.35083	24.3562	28.9882
TCGA-BP-5004	3.08493	0	21.1301	14.9942	7.15912	10.8805	6.23467	8.13395	21.4878	25.3983	5.39428	18.2773	16.1537
TCGA-BP-4345	4.15342	0	39.867	24.294	2.74726	1.37763	1.40207	4.86937	24.6237	37.9999	5.49105	21.7616	12.4688
TCGA-CW-5581	7.66849	0	13.7027	16.6885	5.6647	15.3554	6.24561	9.84188	32.6115	29.5771	4.96317	22.7007	16.8561
TCGA-B0-5095	0.671233	1	31.1511	22.9734	2.51122	5.70465	1.4869	4.61792	25.0488	35.8046	5.24932	25.0137	13.266
TCGA-BP-4177	4.57534	0	20.7942	21.765	5.92299	12.0298	1.40372	7.17735	56.4756	35.1273	7.54083	28.3123	16.9785
TCGA-B4-5378	0.479452	0	14.6696	17.68	4.46756	13.0919	1.92602	6.8058	41.0355	28.0954	4.36881	24.296	33.7451
TCGA-B0-5706	8.78082	0	35.6659	19.0541	4.03081	7.63683	1.30312	5.0609	56.5602	35.554	5.6425	30.6799	23.0726
TCGA-B8-A7U6	1.35616	0	19.3966	25.6228	2.90114	10.0917	3.40897	3.47404	31.3542	42.356	7.79069	25.7165	18.0662
TCGA-A3-3358	3.58082	0	17.4551	20.7298	4.59889	12.7269	3.10444	3.21844	43.3923	39.2581	9.59352	27.1342	18.7284
TCGA-A3-3308	0.0438356	0	22.3259	21.8601	3.95862	7.12125	1.59864	6.37511	30.8146	41.709	7.0595	25.8134	15.8906
TCGA-B0-5402	3.53425	0	10.1769	20.242	5.8178	13.2053	5.16353	13.4445	36.9219	25.8624	4.89582	23.6679	26.7761
TCGA-CZ-5454	1.97808	1	11.2378	22.1579	3.22815	11.6262	2.81996	5.17694	40.8674	30.9385	2.71888	19.7352	16.3718
TCGA-BP-4995	3.75616	0	19.0352	18.033	4.66412	16.4101	7.72381	5.62853	32.8178	21.8168	4.89098	29.0999	16.7099
TCGA-B8-A54F	1.42192	0	19.6633	17.7489	4.31321	13.6887	4.53665	5.26066	39.1926	35.1934	8.00697	28.1984	24.604
TCGA-B0-4847	2.1726	1	7.69648	25.5414	2.37331	8.76283	1.71522	2.26513	22.9178	78.6136	13.1797	23.6837	6.41899
TCGA-BP-4162	8.42192	0	17.8409	17.3854	5.41191	12.443	4.46984	5.68496	32.1295	40.8648	5.39157	22.763	25.6788
TCGA-CW-6093	8.61918	0	14.651	19.7728	5.23878	9.45182	3.42301	6.06357	34.9794	32.8838	3.53669	26.8108	20.8736
TCGA-B0-4818	1.39726	1	14.0994	31.8933	3.79613	14.4348	3.7258	6.10925	43.2468	78.5824	11.0556	24.5784	16.8245
TCGA-AK-3450	4.13151	0	21.2353	26.2078	4.33479	16.5628	1.61597	7.34362	62.0145	63.1139	8.78742	26.7975	13.3346
TCGA-BP-5009	2.99178	1	27.8067	23.9247	2.19525	8.18754	2.32031	4.92647	27.5002	35.3897	8.16258	29.7812	12.5943
TCGA-B8-A54E	2.49041	0	17.7461	15.9262	4.03826	8.77028	6.58277	10.2327	49.7674	40.8073	12.0828	34.7966	11.1061
TCGA-B0-4814	0.460274	1	7.32275	21.1092	5.12468	16.6208	4.17519	6.94517	37.9894	48.9554	5.83623	25.197	10.7029
TCGA-B0-5116	3.49041	0	17.163	24.4965	5.67737	13.7577	6.10443	3.21002	35.6345	25.3322	4.34771	35.3184	13.8169
TCGA-B8-A54H	0.70137	0	18.0786	22.6759	4.45489	11.9583	4.36246	5.1993	35.3526	48.7345	8.41196	24.3424	16.7817
TCGA-B8-4621	2.1589	0	24.1354	15.2426	3.15101	18.63	7.99116	5.74641	29.3118	28.187	9.495	30.8847	13.9644
TCGA-BP-4790	3.04384	1	18.492	17.0288	3.83368	11.5671	4.45396	10.9963	33.6997	25.603	3.08787	29.4694	21.6842
TCGA-CJ-5671	10.9233	0	31.6873	19.55	3.3525	11.3086	2.93441	4.74558	25.1935	38.2033	4.59129	28.3357	18.6566
TCGA-B0-4696	2.3726	1	132.713	42.4638	3.93384	-0.28553	4.89609	1.79573	24.8964	52.4836	13.3992	34.059	7.5077
TCGA-DV-5568	1.0137	0	26.5816	24.5375	3.21392	8.55178	2.70241	5.44842	27.8172	41.7733	6.72884	26.8136	9.19765
TCGA-G6-A8L6	0.857534	1	10.5834	34.6479	2.0886	14.1101	1.15593	4.42523	32.2435	58.0484	7.69063	27.9022	7.06919
TCGA-AK-3425	9.1589	0	28.1902	29.4776	2.57955	11.2896	4.0404	3.99716	45.543	48.0427	5.92206	29.6491	15.5481
TCGA-B8-A8YJ	1.18082	0	31.5262	19.3083	2.42238	2.14975	2.16171	4.20747	26.0153	35.3606	4.85208	24.3259	24.9542
TCGA-CJ-4918	0.254795	1	26.0704	17.6203	3.78122	5.50095	0.999843	3.11769	35.2152	29.4822	4.57406	23.1395	15.7658
TCGA-B0-5115	4.39452	0	12.8277	21.4896	5.48043	13.4278	4.57558	7.25923	33.0805	39.1666	5.38731	23.4306	16.2696
TCGA-BP-4985	2.60822	1	39.3691	22.9248	3.70158	3.7085	0.438811	0.726473	39.8078	48.907	6.86518	28.4468	15.2415
TCGA-AK-3445	6.55342	0	24.9263	22.9167	5.07949	6.37535	2.76883	2.61877	34.0124	55.5206	5.59189	27.7518	7.44297
TCGA-MM-A84U	1.91781	0	21.8466	24.5518	2.64361	9.94534	0.521019	2.64674	31.9454	53.3493	14.6957	23.5243	8.17464
TCGA-B0-4843	0.876712	1	28.6554	23.2415	2.2416	2.80817	0.576212	4.25499	21.997	53.537	8.37789	22.1455	6.78125
TCGA-BP-4760	6.46849	0	24.2842	20.0654	5.64679	13.9292	0.785075	5.6655	47.6883	31.1314	3.99325	23.4741	22.7954
TCGA-BP-4789	4.07945	0	16.4497	20.0458	4.11927	14.1885	4.1075	7.40769	36.0082	24.8925	3.51433	24.5088	19.6646
TCGA-AK-3428	10.2137	0	12.1161	25.7544	4.51015	13.7233	5.74006	7.43489	53.8254	36.0149	2.73253	19.5247	16.9399
TCGA-CJ-4900	4.69589	1	31.7299	28.4433	2.23425	4.3375	0.559848	1.3726	34.7224	76.6463	8.65698	26.1278	14.56
TCGA-B0-5100	5.2411	1	24.4606	32.8144	3.05124	10.45	1.01427	7.92287	31.8101	62.0984	8.70372	30.3993	7.59255
TCGA-A3-3320	4.13151	0	13.5034	16.6238	5.54585	17.8589	10.6919	4.78371	39.9708	36.3956	4.93453	19.494	21.1196
TCGA-BP-4163	7.77808	0	26.1877	19.3906	7.03864	9.15213	9.02676	6.74163	31.9548	37.7485	7.72866	27.8942	21.129
TCGA-BP-5196	2.78904	0	35.8295	26.8559	5.54847	6.0085	1.75628	1.94536	36.1929	49.7069	8.6501	27.7166	13.1261
TCGA-A3-A8CQ	0.00821918	0	22.7429	19.9695	3.61506	15.8559	3.94096	2.9428	39.0062	45.599	6.53868	21.1965	15.4535
TCGA-CJ-5676	11.1425	0	22.6807	21.5689	2.69984	13.0937	4.17838	5.3137	28.8004	55.4306	11.0647	32.9834	13.9642
TCGA-BP-4962	4.89041	0	14.2038	21.3121	3.74832	13.2377	4.39335	7.66272	30.6154	40.6718	7.02195	20.3363	16.4554
TCGA-B0-5712	7.45753	0	22.6946	20.0287	6.72924	19.5754	14.1956	5.27169	46.4638	31.6802	8.74001	26.7212	13.2707
TCGA-BP-4332	3.10411	0	16.6101	21.2093	3.47618	14.9354	3.69356	9.34916	38.5963	45.9293	5.34909	26.7892	21.9516
TCGA-B2-4102	2.60822	0	13.6538	17.5982	4.6316	15.4238	7.20025	6.04024	39.479	43.1383	6.70348	21.8512	17.3426
TCGA-B0-5110	5.50411	0	18.8137	18.3416	5.96364	10.7001	6.79822	6.56713	36.2439	34.7481	4.53371	25.4561	17.5241
TCGA-B0-5692	10.8055	0	19.1011	23.2641	3.40679	18.1794	4.68122	4.86443	36.7591	37.1238	6.55794	25.542	15.8543
TCGA-BP-5007	3.12329	0	9.47897	20.1883	4.01126	15.8279	2.81492	7.48976	43.7983	40.5333	5.90397	23.3623	19.0868
TCGA-B8-4620	2.12877	0	18.8441	25.9858	4.3974	7.52332	4.67028	1.98552	35.7729	40.6163	3.12386	22.2547	16.8753
TCGA-G6-A5PC	0.663014	1	17.1571	32.0977	3.72529	16.0553	3.25947	3.73294	26.3956	76.7437	17.8492	29.7448	1.75859
TCGA-B0-5120	3.20274	0	22.0571	21.4454	3.45663	13.6375	4.88602	6.35982	34.8681	35.0955	3.57946	22.8668	14.1693
TCGA-CJ-4882	5.1589	0	29.7217	17.9025	2.51461	5.45702	0.502815	4.83317	20.1673	57.2233	9.93908	27.0835	16.4053
TCGA-CW-5589	6.51507	0	15.2265	20.5922	5.06807	12.7455	3.13281	12.5332	41.0417	29.8829	5.07426	26.4827	17.262
TCGA-BP-4970	1.1863	0	21.726	17.1714	4.73873	11.1693	3.1181	6.22307	39.4189	30.6083	4.82934	22.3647	21.8097
TCGA-B0-4698	0.115068	1	69.1954	38.7324	2.61923	-0.402233	-0.0246177	-0.0831165	11.1671	71.3284	20.8988	35.126	11.0379
TCGA-DV-5565	3.6411	0	27.967	25.6001	2.02308	8.27434	1.19883	2.85454	29.1587	50.7924	4.77921	24.7528	11.8807
TCGA-B8-4153	2.08767	0	8.63117	22.3032	2.82507	13.1248	2.16916	6.35189	34.9257	44.2804	7.80869	26.0749	9.70514
TCGA-AK-3434	5.71781	0	12.2358	27.1253	2.73691	11.8661	2.96975	9.11727	40.173	40.1545	4.80505	22.7555	15.0627
TCGA-A3-3322	4.04932	0	12.8403	15.524	6.08896	20.457	6.39531	8.71281	27.606	42.7688	4.3362	19.7698	11.6348
TCGA-B0-4693	0.210959	1	20.4917	20.6698	3.87626	21.935	5.36078	4.87885	39.1892	38.9753	6.41056	36.5198	18.2599
TCGA-CZ-5989	5.21918	0	9.48622	9.27655	8.47897	0.601162	6.23612	10.4407	70.2894	5.8954	2.67098	12.2416	44.2644
TCGA-B0-4842	4.72329	1	55.21	23.253	2.13863	9.97592	-0.0245209	0.0770593	27.1751	65.0114	11.2503	29.2636	4.8315
TCGA-CZ-5452	4.90137	0	18.3231	23.3738	4.45276	9.94805	4.47982	5.18372	32.2437	56.325	10.6818	23.5925	16.3701
TCGA-B0-5707	10.2575	0	22.3084	24.0181	3.11443	19.9024	2.89819	2.91735	33.6816	56.3112	11.8024	22.3467	10.3441
TCGA-A3-3307	3.93425	0	12.3865	23.2088	3.7939	12.8215	3.27729	7.01901	41.9511	53.0608	7.53512	26.9949	24.1246
TCGA-B4-5836	0.386301	0	30.734	21.9522	5.10126	15.1538	4.88999	6.56055	48.3671	36.657	6.83935	24.222	18.1004
TCGA-CZ-4853	2.12055	0	6.65882	17.9801	7.5831	27.1932	8.39427	8.0092	37.1072	37.2352	4.15708	19.8961	14.7542
TCGA-B0-4823	1.24384	1	25.962	21.0165	5.65811	15.641	2.73562	4.99538	43.686	36.3892	5.26151	30.2634	18.4614
TCGA-BP-4959	7.28767	0	14.6308	18.4735	6.07822	14.7082	6.16253	6.32759	43.1448	33.2783	7.16411	19.1105	22.8521
TCGA-CJ-4902	4.16438	0	19.4295	22.9865	2.95843	8.5869	3.4325	4.24347	33.562	45.326	5.44354	30.9273	16.048
TCGA-B8-5549	0.531507	0	22.2407	18.0954	5.9589	13.715	7.04688	3.99222	37.4117	26.2436	3.77803	23.7963	17.5534
TCGA-BP-5173	0.169863	1	27.708	14.7018	6.30478	8.49546	1.18808	4.48881	28.4879	48.0977	9.57107	19.493	13.2543
TCGA-CJ-4881	5.51781	0	31.6112	29.8711	3.24973	6.05727	2.85753	2.05801	35.3896	45.9096	12.246	34.226	10.2411
TCGA-BP-5178	5.23836	1	23.6007	19.8509	1.96375	6.00627	2.36069	2.47931	24.7034	36.5052	8.64198	28.0897	12.533
TCGA-BP-4992	1.3726	0	6.19442	18.1058	1.362	2.92313	0.524602	1.22026	10.6744	81.4488	10.2749	20.0177	6.13868
TCGA-CW-6088	8.8274	0	13.0274	16.901	5.63469	13.5362	8.80928	13.3551	40.4881	29.533	4.68351	24.6863	21.5455
TCGA-A3-3306	3.06849	0	8.45099	25.8449	5.2742	19.1817	4.60231	5.08906	47.3488	46.1886	3.74029	13.1625	17.69
TCGA-B8-A54G	0.145205	0	8.67539	21.3273	4.03313	9.55701	6.05021	3.51537	42.4813	46.6792	13.2126	23.4449	23.7784
TCGA-BP-4967	0.561644	0	13.6567	15.0411	6.4273	17.9806	12.5955	7.65284	36.0481	20.3878	3.27937	20.6619	15.3087
TCGA-B4-5843	0.030137	0	26.5316	18.9879	5.59327	9.41466	4.56745	10.2218	48.1841	44.8857	4.51522	22.9858	20.928
TCGA-AK-3436	9.12603	0	18.4687	30.1548	5.17568	19.3139	6.07093	8.28677	30.9283	36.1063	6.65587	24.8468	17.3859
TCGA-CJ-4897	9.15342	0	16.6335	15.0985	5.6795	19.2836	9.28045	8.63064	43.1694	39.7388	4.20643	16.7749	16.7028
TCGA-BP-4975	3.92603	0	10.7897	17.0268	2.671	15.4234	6.69577	7.01901	41.2174	30.021	3.34015	20.6671	16.781
TCGA-CJ-5682	10.2356	0	30.3949	27.1277	4.99664	16.1472	5.17854	6.89068	35.4106	43.2199	7.08466	29.701	15.0564
TCGA-A3-3387	1.69041	0	28.4259	21.8246	4.13552	13.7196	2.60257	4.38187	36.6372	46.9659	8.9769	29.1099	22.1219
TCGA-GK-A6C7	0.167123	0	18.0933	19.6325	3.78239	17.5234	4.35035	6.80861	40.2101	35.011	5.65304	24.0221	15.6184
TCGA-B8-4151	3.5589	0	9.37659	26.2104	7.5112	22.9008	4.31879	6.81093	50.7697	54.3924	8.74658	22.2406	17.2613
TCGA-BP-5202	0.0794521	0	12.7207	17.0438	6.51149	14.5032	3.25792	6.86803	32.7707	31.4611	5.91742	21.8616	17.3896
TCGA-BP-5199	3.71233	0	24.2275	29.4123	2.61139	6.59976	1.59031	4.0501	25.2563	55.0277	5.45631	27.3364	15.2018
TCGA-B0-5107	2.53973	1	52.3791	31.0314	1.54432	12.3277	5.14242	-0.133153	16.6085	68.3153	17.4529	46.3482	9.92788
TCGA-DV-5567	5.49041	0	15.0124	16.8856	4.93355	16.9364	2.08995	8.34	49.8565	28.7976	4.0485	23.7559	26.3722
TCGA-BP-4167	7.44658	0	31.3621	31.0371	2.41599	7.2902	2.06584	2.98877	22.8241	48.0982	10.795	22.7584	8.01132
TCGA-B8-A54K	1.28493	0	19.7242	17.3662	4.24101	20.2744	1.89339	5.08248	49.2035	31.4398	5.56653	26.3076	19.3546
TCGA-CJ-5684	6.11233	0	17.5009	21.4623	6.05567	16.3332	2.90546	6.14022	39.8007	34.9341	6.03267	27.1904	14.6105
TCGA-A3-A6NN	0.00821918	0	21.1727	20.0808	5.15168	14.7951	5.57225	7.3562	38.1004	37.3028	4.84327	24.1025	17.34
TCGA-A3-3374	3.6	0	12.1171	13.8227	1.23948	16.781	-0.0356563	2.74256	25.3388	27.5514	6.89596	26.0234	7.76884
TCGA-B0-5083	2.86301	1	16.6357	19.0203	2.29938	12.2581	0.509981	4.12026	28.953	23.5689	8.06639	32.8266	10.4313
TCGA-B0-5400	4.74795	0	37.6135	25.3617	1.78627	6.41416	1.0775	2.51783	38.4312	58.4656	11.89	29.6938	6.08334
TCGA-CW-5585	7.14795	0	14.5868	18.5926	4.96326	33.5472	15.3316	9.58908	48.9014	38.8908	4.81134	24.9164	13.4016
TCGA-B4-5832	0.424658	0	27.1126	8.5176	4.87113	0.183895	0.0429696	8.11798	66.6708	3.44755	2.04517	11.7847	31.961
TCGA-B0-5080	0.936986	1	38.5307	27.9744	3.81471	2.02289	2.09683	3.39701	28.7918	43.8914	6.23986	25.9647	17.7525
TCGA-CJ-4889	5.33151	0	32.0582	20.097	3.14056	8.36211	4.14817	4.93934	35.1615	31.3581	5.64753	26.0819	22.6241
TCGA-CJ-4892	4.16712	0	12.8035	23.6064	4.01968	13.1439	4.72848	6.91613	42.4731	50.9893	8.6801	22.315	12.6674
TCGA-DV-A4VZ	1	0	16.3509	26.4842	1.33296	18.5275	-0.016484	1.5048	50.5079	68.6982	5.61395	28.0112	14.6582
TCGA-BP-4768	1.09589	0	18.9765	13.7099	2.3018	27.9976	6.43859	4.4292	29.8575	36.9543	3.78955	19.5238	10.5584
TCGA-BP-5194	1.11781	0	15.4764	16.289	5.16078	19.5384	5.72892	6.96568	38.9176	25.1611	3.40885	27.6592	21.6746
TCGA-B8-5162	0.0986301	0	33.3142	23.9411	3.57635	3.20153	2.04512	2.2661	35.3808	43.0585	4.34462	23.7725	24.7711
TCGA-BP-4986	2.15068	0	18.7493	17.446	5.71473	8.15144	3.31389	5.18207	24.9763	35.2364	4.77321	20.0477	19.4575
TCGA-BP-4775	5.04932	0	14.5135	16.4482	5.37872	17.9454	8.44994	12.2123	27.2029	33.5079	3.66994	15.5131	18.4652
TCGA-B8-5553	1.19178	0	19.2612	18.574	4.54663	14.4449	5.37956	5.25504	42.4952	33.6041	4.28927	20.3031	26.3081
TCGA-CJ-4890	9.6411	0	27.4495	23.4908	3.60277	1.48563	0.583862	3.08924	33.812	38.5825	4.61015	26.7489	22.3945
TCGA-BP-4972	4.11507	0	16.2496	15.8302	4.19369	12.6617	3.58753	8.25067	40.8424	28.0614	3.93712	21.3587	19.7574
TCGA-AK-3451	7.85753	0	16.3709	39.354	4.2233	28.325	0.510465	7.04001	53.0112	87.742	17.0805	15.6427	8.34464
TCGA-CZ-5457	7.54521	0	16.7933	20.5092	6.74705	16.4465	2.85966	5.67518	25.5012	41.4578	4.68893	17.8546	14.5803
TCGA-BP-4807	0.578082	0	21.1677	18.3657	6.11761	21.1244	4.74358	7.54851	48.2116	26.3733	3.50146	21.9436	17.7978
TCGA-BP-4158	9.25205	0	10.4109	19.9018	4.73351	14.1162	3.87608	5.85452	35.9851	40.1951	5.28629	20.3331	14.1399
TCGA-BP-4771	0.443836	1	15.7925	24.5612	2.79836	2.33226	1.18382	2.55693	19.7542	51.7542	7.86191	22.7479	18.1295
TCGA-CZ-5466	1.87671	0	28.1167	22.4316	5.52756	19.8404	3.88363	4.32554	30.2892	30.2682	4.65612	29.9305	13.9132
TCGA-BP-4776	1.12603	0	13.2241	27.5301	1.79294	14.9093	2.32854	4.93798	33.7767	54.8226	9.13008	22.6785	9.94887
TCGA-B0-4691	0.380822	1	34.2485	33.1822	3.53406	7.74076	1.65742	2.69213	36.9644	64.4374	20.0093	34.6982	7.75133
TCGA-B8-5552	2.86575	0	17.6053	18.5774	3.39296	11.2384	3.45255	7.59139	38.1865	34.4756	4.73441	25.6771	20.8837
TCGA-A3-3376	4.64658	1	18.8793	17.3823	3.77503	5.88338	3.59092	6.75324	32.2895	32.452	4.83176	25.4013	20.911
TCGA-CW-5584	0.449315	1	19.884	20.5796	4.18014	17.3899	5.2563	6.6373	37.7766	39.9282	7.25662	25.9908	16.1413
TCGA-B0-4700	5.42466	1	51.7865	34.6193	2.60229	2.40271	1.18702	2.14434	26.9534	46.0405	10.4934	30.3525	11.6988
TCGA-B8-5545	4.17808	0	29.6888	20.3583	5.99983	9.71387	5.02177	6.13809	40.694	26.9116	5.35315	22.6245	21.9632
TCGA-CJ-4640	9.53425	0	21.0857	22.9752	5.42614	8.64303	6.09349	5.40409	24.0853	46.8068	6.65558	16.4372	19.798
TCGA-CJ-4638	1.18082	1	19.6261	22.393	3.23502	9.09223	2.45743	7.62874	22.4608	62.1271	13.6382	31.5471	5.4757
TCGA-BP-4331	6.72329	1	15.6827	20.7816	3.91584	16.0488	3.99567	4.31615	36.0227	54.9881	9.51765	22.6625	17.1827
TCGA-B0-5701	6.74247	0	26.4147	20.7262	9.09582	11.1449	4.12096	3.47975	43.8956	51.002	6.16215	28.1921	16.7898
TCGA-B0-4945	5.87671	1	15.831	20.7973	4.01881	6.86868	3.2311	7.01524	41.0921	45.0242	7.01218	24.2397	22.1166
TCGA-B0-4817	2.79178	1	21.067	22.6298	2.61419	10.3423	1.34862	1.91719	39.8985	45.3261	8.50563	27.5327	7.38936
TCGA-B0-5104	0.00273973	1	16.3622	20.0049	3.78161	11.115	3.86243	3.99009	37.1717	41.6212	6.70406	26.3772	13.7931
TCGA-B2-A4SR	1.38904	0	16.285	17.988	4.00255	11.8771	5.56518	16.6238	41.3854	30.6449	6.18276	22.0846	24.1463
TCGA-B0-5075	1.74521	1	23.0353	17.3346	5.87683	13.0942	0.680208	3.91237	35.9536	44.1468	11.2923	30.5491	17.2447
TCGA-BP-4160	7.89315	0	13.0168	24.3725	6.62879	13.0739	2.87738	4.64899	42.8881	33.5118	6.58446	15.9807	25.9932
TCGA-CZ-5470	1.05753	0	20.0676	29.5128	5.81925	16.0892	4.36972	6.67998	37.266	59.2139	11.4681	27.0744	13.5903
TCGA-B0-4699	0.30137	1	57.8008	24.3325	3.77851	10.0714	3.91994	1.90722	26.902	34.0564	10.2697	35.6998	14.1753
TCGA-CZ-5982	6.68219	0	23.678	18.4932	4.00942	12.1647	8.45682	5.91878	37.1356	34.1278	3.90732	25.1896	21.7766
TCGA-CZ-5986	1.02192	0	10.6957	16.7233	9.9433	8.56465	7.48416	13.0154	34.3445	26.1194	3.0898	25.2361	19.1394
TCGA-BP-4340	1.53973	1	17.1816	16.3716	7.55446	11.8927	3.84858	5.43022	21.8901	52.6056	6.11444	20.6834	14.1388
GSM733580	3.28767	1	24.0849	21.9019	4.59525	11.9607	2.39663	4.88079	35.1558	43.4626	7.35258	24.9672	15.5433
GSM733583	2.13699	0	23.6342	22.0564	4.64327	12.1834	2.18193	5.55052	34.3815	43.6024	7.53959	25.1874	15.057
GSM733584	3.69863	1	22.7081	21.6038	4.61897	11.7905	5.94812	7.01689	35.1782	43.2709	6.6818	24.5061	15.4688
GSM733586	0.90411	1	22.1859	22.2686	5.00828	11.7191	3.45363	5.08322	34.8854	43.2702	6.9751	24.564	15.9572
GSM733587	3.12329	0	22.6972	22.2044	4.45458	11.965	2.48791	4.70995	33.8553	43.0869	7.26221	25.2804	15.5845
GSM733589	2.54795	0	20.2564	21.7096	4.32864	12.1381	6.00914	7.46577	35.0266	43.5279	7.77873	24.6041	16.6014
GSM733591	5.09589	0	23.5323	20.7312	3.74858	12.488	2.96901	4.55088	34.6881	43.8025	7.53568	24.6685	16.3773
GSM733592	3.78082	0	22.1336	21.7347	4.73326	11.7909	6.32595	3.44766	34.7289	42.8872	6.20303	24.6529	15.7555
GSM733594	3.20548	0	19.263	21.4296	4.13325	11.7316	5.98366	6.91453	35.2064	43.319	6.99621	25.0237	16.2057
GSM733595	0.575342	1	22.2294	22.3475	3.20366	11.4633	2.98496	4.97349	34.728	43.3433	7.67823	25.3209	16.2042
GSM733599	0.493151	1	21.2788	20.2493	3.64921	12.6317	3.73052	4.8931	35.3722	43.2345	6.53895	24.6704	15.9847
GSM733602	2.38356	0	23.2538	22.1606	4.52968	12.0612	3.54895	4.3282	34.6278	44.451	7.75802	25.0579	16.2911
GSM733605	3.36986	0	22.2639	21.6575	5.17025	11.8305	5.68503	6.63188	35.7235	43.4706	7.2814	24.6483	16.3635
GSM733606	4.19178	0	23.1994	22.0665	4.67892	11.9964	2.69893	4.91572	33.6903	44.05	7.55119	24.4568	15.9796
GSM733607	1.64384	1	22.9016	22.1265	5.25405	12.4633	2.61689	5.35231	34.4976	44.0406	7.79673	24.856	15.8328
GSM733608	5.0137	0	22.9546	22.1501	3.73623	11.7201	2.45246	5.4596	34.2307	44.028	7.90862	24.7836	16.3269
GSM733609	4.10959	0	22.7463	21.9408	5.0845	11.9938	1.9376	4.83252	34.5206	44.3249	7.42682	25.0779	15.8373
GSM733617	0.657534	1	21.9387	22.211	4.78841	12.0352	6.08411	5.9673	34.7326	43.1774	7.5654	24.5545	16.2458

## Sheet: Sheet7
Table S7: Five genes identified by Cox regression analysis.
id	coef
MSH3	-0.154895
CRB3	-0.053476
AUP1	0.0219992
RNF10	0.0536734
ELF1	-0.0347619

## Sheet: Sheet8
Table S8: Risk of nomogram.
ID	futime	fustat	MSH3	CRB3	AUP1	RNF10	ELF1	riskScore	risk	Nomogram
TCGA-CJ-4639	8.84658	0	11.7006	18.2142	30.1121	22.0282	18.4273	0.139014	low	1.15584e+06
TCGA-BP-4964	5.10137	0	5.03274	13.4534	28.2292	24.1177	13.9863	0.630858	low	1.25979e+06
TCGA-BP-4983	3.87123	0	4.77135	0.213119	59.814	23.3814	23.0034	1.87709	high	1.52926e+07
TCGA-BP-5001	3.22466	0	3.39605	9.83706	64.3815	23.9791	5.72476	2.89013	high	2.60753e+06
TCGA-CZ-5461	0.90411	1	4.26162	18.0333	44.823	23.533	22.4732	0.578397	low	5.41353e+06
TCGA-B0-4706	0.178082	1	2.57587	15.4126	62.7251	23.8349	8.3518	2.12695	high	1.30133e+07
TCGA-A3-3328	3.79452	0	4.38211	20.7429	25.6394	39.4032	15.1561	0.973441	high	6.86744e+06
TCGA-B0-4844	0.857534	1	2.18557	21.2296	53.2582	25.5047	8.07721	1.48434	high	2.18926e+07
TCGA-B0-4718	4.87123	0	2.58826	5.54585	52.7452	25.7258	9.47728	3.07473	high	5.78619e+06
TCGA-B0-4819	0.50137	1	2.95301	3.38075	64.9271	22.8731	15.1673	3.00292	high	2.84439e+07
TCGA-BP-5187	1.11233	0	6.59685	8.67612	28.7848	24.8965	23.7823	0.479995	low	1.25979e+06
TCGA-AK-3460	6.87123	0	4.31214	14.115	47.2781	19.6574	21.3299	0.631251	low	1.4029e+06
TCGA-B8-5550	4.04384	0	8.33738	7.68057	63.3238	22.4661	18.5036	0.87157	low	4.71065e+06
TCGA-A3-3352	1.53699	1	5.99819	12.9664	38.9053	24.05	19.0745	0.588714	low	5.10656e+06
TCGA-CJ-5678	1.5726	1	4.46476	14.2753	40.2468	19.8904	11.7064	0.740889	low	5.72302e+06
TCGA-B2-5639	2.74795	1	4.2052	21.8236	43.4158	32.087	20.8008	0.774805	low	5.39889e+06
TCGA-CJ-4884	4.81918	0	5.99499	13.9187	45.3614	29.1319	18.3118	0.870283	low	4.83909e+06
TCGA-AK-3426	2.42466	1	2.14202	2.68295	78.7036	22.9377	7.15269	6.34494	high	5.25192e+06
TCGA-BP-4784	5.07945	0	3.57519	13.0389	40.8756	25.0094	25.3879	0.753515	low	1.78718e+06
TCGA-B0-4690	0.117808	1	4.17965	2.24633	49.0611	31.6499	19.6044	2.55498	high	3.63326e+07
TCGA-BP-4325	8.12055	0	5.43621	18.1138	29.5762	19.9999	19.6628	0.313145	low	1.64862e+06
TCGA-BP-4797	3.03288	0	5.42875	14.7764	31.4501	25.3439	15.6836	0.597447	low	1.74114e+06
TCGA-CJ-4641	4.55068	1	6.15158	9.21377	51.5106	25.6721	21.3767	0.933739	low	8.9359e+06
TCGA-CJ-5686	5.58356	0	6.86657	9.77319	30.4772	21.8412	17.9575	0.468277	low	2.24018e+06
TCGA-B0-4834	5.72603	1	5.29065	4.56055	30.8954	28.9655	11.9172	1.44154	high	4.76318e+06
TCGA-AK-3431	6.13973	1	3.53996	9.01027	40.6053	22.4014	18.1433	1.04477	high	7.0922e+06
TCGA-BP-4758	6.04932	0	3.22379	8.80996	52.1656	21.8844	9.98322	1.84727	high	2.40537e+06
TCGA-CJ-4888	4.29315	1	2.72839	3.04138	46.9516	29.2023	21.6595	2.38955	high	2.76889e+07
TCGA-A3-3382	1.5726	0	6.04087	9.42308	40.2796	28.1989	19.9151	0.884046	low	2.93161e+06
TCGA-B0-5081	0.991781	1	1.92117	5.97812	50.7367	29.9737	15.3942	3.25948	high	1.0457e+07
TCGA-AK-3461	6.07397	0	4.48692	14.2685	49.9173	23.6678	23.1176	0.752643	low	2.04446e+06
TCGA-DV-5573	3.09589	0	5.14829	12.6678	49.2566	24.9982	22.0086	0.81417	low	888026
TCGA-B0-4813	0.0493151	1	1.48055	6.33684	107.027	25.4437	6.22296	12.7386	high	1.20913e+07
TCGA-CZ-4862	8.96164	0	4.80435	10.8581	33.2541	25.5197	25.7362	0.600998	low	1.01587e+06
TCGA-CZ-5458	7.6411	0	4.28388	20.1789	23.8663	19.8391	20.2359	0.287307	low	2.21806e+06
TCGA-3Z-A93Z	1.05479	0	4.15701	19.521	79.2972	26.3837	10.2878	2.06298	high	5.24773e+06
TCGA-B0-5694	1.31507	1	4.46708	17.7971	36.3951	23.5728	11.2667	0.697399	low	4.71065e+06
TCGA-CJ-4643	4.91233	0	5.04532	12.8514	38.2489	22.9558	19.1366	0.636737	low	2.91578e+06
TCGA-B2-4101	1.77534	0	3.84819	8.83183	35.3102	23.5113	16.1762	1.0172	high	5.41947e+06
TCGA-B2-5636	2.51781	0	5.85341	11.75	28.6179	25.2887	19.9112	0.531926	low	2.46806e+06
TCGA-CZ-4857	3.92329	1	4.15159	5.25332	36.0899	31.4676	13.2075	2.03158	high	1.96593e+07
TCGA-B2-5635	2.06849	0	10.5565	9.68526	29.3333	15.2427	22.0021	0.157949	low	2.15747e+06
TCGA-B2-3923	2.71781	0	7.91466	16.361	19.0775	22.8708	20.347	0.211842	low	1.51259e+06
TCGA-A3-3317	4.08493	0	5.61195	10.5061	40.8535	27.5637	20.94	0.842133	low	1.87577e+06
TCGA-B0-4816	3.75616	1	2.59551	7.74153	50.264	22.4713	16.7414	1.68691	high	4.99931e+06
TCGA-B0-4828	0.841096	1	2.82149	12.0604	71.96	28.0393	9.99754	3.55203	high	2.51574e+07
TCGA-CJ-5675	10.7836	0	3.81926	15.9706	45.7758	23.0997	19.8352	0.756336	low	3.16083e+06
TCGA-EU-5907	0.347945	0	5.06778	20.6737	39.614	18.5068	18.2076	0.35006	low	6.1646e+06
TCGA-B2-5633	2.63836	0	10.796	7.62596	31.8701	17.9024	20.5671	0.217838	low	1.32942e+06
TCGA-BP-4759	6.49863	0	2.82304	15.3974	31.0516	19.7428	10.07	0.771868	low	1.13127e+06
TCGA-CJ-4874	6.25479	0	4.84887	13.7342	33.0305	20.6038	21.7347	0.449538	low	3.26464e+06
TCGA-DV-5569	0.972603	0	3.72461	10.4243	35.2035	23.804	17.5368	0.920451	low	643038
TCGA-B8-4622	4.17808	0	4.17723	15.586	34.0671	29.672	18.8488	0.831369	low	7.2579e+06
TCGA-CZ-5460	7.87123	0	3.39789	18.5838	43.8354	24.3876	13.9863	0.883398	low	4.42459e+06
TCGA-CJ-4871	6.63836	0	3.97062	12.2889	25.7021	25.4091	14.6897	0.783009	low	1.10815e+07
TCGA-CJ-4644	0.920548	1	5.11229	17.0683	48.9526	20.8176	16.0292	0.632203	low	5.69731e+06
TCGA-B8-5163	2.25205	0	7.95366	3.05222	31.356	27.1423	17.9756	0.767633	low	3.79859e+06
TCGA-A3-3329	4.44932	0	4.14559	15.0375	37.4052	22.2772	16.2854	0.680579	low	2.21629e+06
TCGA-CJ-6030	6.29863	1	5.2381	8.55294	44.9981	25.4621	22.8484	0.907167	low	2.63255e+06
TCGA-BP-4977	1.24384	0	4.26588	14.535	29.4183	32.2858	15.1733	1.02386	high	5.90685e+06
TCGA-B0-4852	3.07123	1	5.09565	7.9941	35.0048	26.1571	15.9625	1.01141	high	7.01658e+06
TCGA-BP-4326	4.45205	1	2.52526	1.81474	42.4598	22.152	17.7842	1.86946	high	3.41234e+06
TCGA-A3-3343	2.58904	0	4.75064	18.4867	38.63	22.1427	19.6353	0.467805	low	4.02664e+06
TCGA-BP-5008	2.93425	0	3.67864	11.7321	32.7395	22.3367	25.3395	0.577004	low	1.01587e+06
TCGA-CZ-5463	1.8137	0	11.0673	14.5279	30.427	18.6685	23.224	0.132908	low	2.38958e+06
TCGA-BP-4173	5.1863	0	3.39905	5.5982	37.1592	24.4278	26.3007	0.997474	high	4.73745e+06
TCGA-B2-4098	0.139726	1	3.15779	8.42675	48.8003	23.2977	10.6786	1.86279	high	5.68877e+06
TCGA-B0-4837	3.77534	1	3.6799	6.18191	43.1232	30.3215	10.5535	2.50352	high	6.94145e+06
TCGA-AK-3454	2.39452	0	2.92523	5.92112	61.1604	28.5034	6.49707	4.43161	high	1.22118e+07
TCGA-CJ-4907	4.10685	0	4.95522	13.859	26.8159	21.8066	17.0445	0.481044	low	3.32055e+06
TCGA-B0-4815	4.35068	1	3.08008	5.32531	63.4909	30.9888	15.7737	3.89167	high	1.44916e+07
TCGA-CJ-6027	9.90411	1	4.59086	6.07324	51.1281	31.7676	15.8054	2.34799	high	1.3143e+07
TCGA-A3-3311	3.26301	1	5.28794	14.1201	43.3852	30.0659	18.9933	0.944375	low	1.36566e+06
TCGA-BP-4166	0.0356164	0	4.64447	10.203	36.9002	17.4315	13.6202	0.682422	low	4.46392e+06
TCGA-BP-4993	0.484932	0	3.78674	12.0964	45.1095	27.5165	17.723	1.25707	high	6.0679e+06
TCGA-CJ-4887	2.55342	1	3.73477	15.2026	41.3652	24.8384	13.6191	0.987345	high	1.58529e+07
TCGA-BP-4974	0.578082	1	2.84655	4.17754	42.0684	25.5774	18.5745	1.8172	high	2.69541e+07
TCGA-BP-4766	4.00548	0	3.68735	22.7973	33.9383	22.1714	17.068	0.4326	low	1.45668e+06
TCGA-BP-4774	5.16438	0	4.29356	11.558	51.827	28.0459	14.3292	1.60518	high	3.79999e+06
TCGA-CZ-5468	0.161644	1	4.51973	2.73598	60.4201	39.6578	8.20299	6.92555	high	5.42458e+07
TCGA-B0-4838	2.28493	1	4.63422	12.3032	30.5892	30.188	24.4943	0.72254	low	2.93161e+06
TCGA-CJ-4894	2.30411	1	4.73961	13.5404	36.1887	20.3791	19.6685	0.525711	low	3.32055e+06
TCGA-B0-5709	10.8877	0	5.10726	9.74803	38.054	24.2583	27.3008	0.598566	low	3.69777e+06
TCGA-CJ-4895	3.28767	1	3.32299	7.6256	40.3676	31.2503	20.6001	1.70876	high	3.00161e+07
TCGA-B4-5838	0.454795	0	8.22134	9.22761	31.2113	27.9421	17.9515	0.551253	low	1.81778e+06
TCGA-A3-3316	4.09041	0	4.76399	4.53955	34.3977	22.6518	20.0514	0.908306	low	2.22808e+06
TCGA-B0-5088	1.54247	1	3.00217	8.19867	59.2576	24.5317	12.5797	2.43165	high	5.30428e+06
TCGA-A3-3324	3.24932	0	7.51313	15.9582	39.9044	21.3287	15.0069	0.403674	low	1.80644e+06
TCGA-CJ-6031	5.22192	0	3.91391	9.9797	34.9138	23.4668	14.2978	0.999683	high	5.4489e+06
TCGA-B0-5108	4.88219	0	3.19979	3.53548	36.7534	24.2048	17.076	1.55025	high	5.33759e+06
TCGA-B0-5109	1.60822	1	5.22813	4.84283	118.434	38.0737	12.0801	15.9473	high	1.61379e+07
TCGA-BP-4991	3.87123	0	4.12362	13.7372	32.2799	24.6679	25.735	0.535371	low	1.25979e+06
TCGA-A3-3359	6.86027	0	4.10814	15.2278	56.6085	23.4908	18.6108	1.01773	high	7.44461e+06
TCGA-A3-3357	7.36438	0	8.95298	12.851	31.4731	22.7006	19.2192	0.294557	low	2.54884e+06
TCGA-CJ-4903	4.27397	0	5.07736	13.9599	41.1542	23.6991	16.1895	0.7339	low	1.75849e+06
TCGA-BP-4763	3.47945	1	4.92919	5.26628	54.1658	19.532	19.1944	1.14636	high	6.86744e+06
TCGA-BP-4803	0.558904	0	4.89445	15.1682	28.4288	26.9769	15.1926	0.660318	low	5.84171e+06
TCGA-BP-4338	7.83288	0	7.11635	2.08182	52.6185	30.8337	14.7533	2.0038	high	4.05324e+06
TCGA-BP-5185	3.10137	0	2.54461	16.8018	56.6083	14.6961	1.77224	1.33493	high	5.75008e+06
TCGA-BP-4781	5.69863	0	7.48981	15.6761	35.9099	20.9535	19.8622	0.311848	low	3.73463e+06
TCGA-CJ-4636	5.27123	0	4.89948	6.85736	51.2314	29.4594	17.461	1.79437	high	7.65371e+06
TCGA-CJ-4908	4.19452	0	3.86997	7.22633	34.0616	23.8342	20.257	0.948901	high	2.27938e+06
TCGA-CJ-4873	4.86575	0	5.86783	12.8285	61.2711	33.5788	8.06414	2.42049	high	1.91018e+07
TCGA-B0-4713	0.553425	1	7.4001	10.1626	48.4991	27.7279	5.81609	1.31301	high	9.64624e+06
TCGA-B0-4714	0.271233	1	3.19534	6.62772	58.5597	22.6564	9.79406	2.51805	high	3.85147e+07
TCGA-CZ-5985	5.47123	0	8.00224	14.197	38.2663	28.0375	24.3747	0.410525	low	1.47244e+06
TCGA-B0-5399	3.86575	0	3.99026	13.9239	45.432	26.5475	18.8857	1.01429	high	2.82668e+06
TCGA-CZ-5469	2.59178	1	3.16185	27.7414	68.6099	34.52	8.11339	2.04598	high	2.59344e+06
TCGA-BP-4971	4.07397	0	2.06034	2.00286	50.8262	22.1596	10.6888	3.06093	high	5.69332e+06
TCGA-CZ-5459	4.61096	0	4.23937	13.0742	42.2236	26.5956	12.377	1.19639	high	1.05697e+07
TCGA-B0-4710	4.80822	0	5.7127	17.2364	36.0902	28.0021	12.154	0.72385	low	5.24579e+06
TCGA-BP-5175	2.55342	0	3.19689	4.45962	32.4566	26.8039	2.63608	2.55073	high	6.40329e+06
TCGA-BP-4973	3.79178	0	5.56192	16.5279	35.4984	20.6661	16.9459	0.433754	low	2.47004e+06
TCGA-CW-5580	5.38082	1	6.00332	16.8228	39.2065	24.3562	28.9882	0.347013	low	1.11617e+07
TCGA-BP-5004	3.08493	0	7.15912	10.8805	25.3983	18.2773	16.1537	0.331693	low	1.90629e+06
TCGA-BP-4345	4.15342	0	2.74726	1.37763	37.9999	21.7616	12.4688	1.97454	high	1.02891e+07
TCGA-CW-5581	7.66849	0	5.6647	15.3554	29.5771	22.7007	16.8561	0.44645	low	1.4964e+06
TCGA-B0-5095	0.671233	1	2.51122	5.70465	35.8046	25.0137	13.266	1.7933	high	1.71531e+07
TCGA-BP-4177	4.57534	0	5.92299	12.0298	35.1273	28.3123	16.9785	0.779141	low	1.69357e+06
TCGA-B4-5378	0.479452	0	4.46756	13.0919	28.0954	24.296	33.7451	0.355574	low	1.56227e+06
TCGA-B0-5706	8.78082	0	4.03081	7.63683	35.554	30.6799	23.0726	1.22516	high	2.88806e+06
TCGA-A3-3358	3.58082	0	4.59889	12.7269	39.2581	27.1342	18.7284	0.891432	low	1.36566e+06
TCGA-A3-3308	0.0438356	0	3.95862	7.12125	41.709	25.8134	15.8906	1.4415	high	9.90924e+06
TCGA-B0-5402	3.53425	0	5.8178	13.2053	25.8624	23.6679	26.7761	0.336279	low	7.35503e+06
TCGA-CZ-5454	1.97808	1	3.22815	11.6262	30.9385	19.7352	16.3718	0.71036	low	3.78211e+06
TCGA-BP-4995	3.75616	0	4.66412	16.4101	21.8168	29.0999	16.7099	0.588596	low	2.8538e+06
TCGA-B0-4847	2.1726	1	2.37331	8.76283	78.6136	23.6837	6.41899	4.71275	high	2.18926e+07
TCGA-BP-4162	8.42192	0	5.41191	12.443	40.8648	22.763	25.6788	0.513469	low	1.69357e+06
TCGA-CW-6093	8.61918	0	5.23878	9.45182	32.8838	26.8108	20.8736	0.762566	low	0.500515
TCGA-B0-4818	1.39726	1	3.79613	14.4348	78.5824	24.5784	16.8245	2.03845	high	8.33442e+06
TCGA-AK-3450	4.13151	0	4.33479	16.5628	63.1139	26.7975	13.3346	1.5145	high	8.07029e+06
TCGA-BP-5009	2.99178	1	2.19525	8.18754	35.3897	29.7812	12.5943	2.16049	high	5.1635e+06
TCGA-B0-4814	0.460274	1	5.12468	16.6208	48.9554	25.197	10.7029	0.983864	high	3.00968e+07
TCGA-B0-5116	3.49041	0	5.67737	13.7577	25.3322	35.3184	13.8169	0.967093	high	7.86239e+06
TCGA-B8-4621	2.1589	0	3.15101	18.63	28.187	30.8847	13.9644	0.920371	low	2.49466e+06
TCGA-BP-4790	3.04384	1	3.83368	11.5671	25.603	29.4694	21.6842	0.808809	low	2.27672e+06
TCGA-CJ-5671	10.9233	0	3.3525	11.3086	38.2033	28.3357	18.6566	1.21866	high	5.02645e+06
TCGA-B0-4696	2.3726	1	3.93384	-0.28553	52.4836	34.059	7.5077	5.67809	high	9.23951e+06
TCGA-DV-5568	1.0137	0	3.21392	8.55178	41.7733	26.8136	9.19765	1.9983	high	1.65055e+06
TCGA-AK-3425	9.1589	0	2.57955	11.2896	48.0427	29.6491	15.5481	2.04115	high	5.10844e+06
TCGA-CJ-4918	0.254795	1	3.78122	5.50095	29.4822	23.1395	15.7658	1.07428	high	3.16751e+07
TCGA-B0-5115	4.39452	0	5.48043	13.4278	39.1666	23.4306	16.2696	0.667454	low	3.43289e+06
TCGA-BP-4985	2.60822	1	3.70158	3.7085	48.907	28.4468	15.2415	2.48497	high	1.74942e+07
TCGA-AK-3445	6.55342	0	5.07949	6.37535	55.5206	27.7518	7.44297	2.54339	high	1.2421e+07
TCGA-B0-4843	0.876712	1	2.2416	2.80817	53.537	22.1455	6.78125	3.46352	high	8.99428e+06
TCGA-BP-4760	6.46849	0	5.64679	13.9292	31.1314	23.4741	22.7954	0.423945	low	1.88596e+06
TCGA-BP-4789	4.07945	0	4.11927	14.1885	24.8925	24.5088	19.6646	0.544283	low	1.07202e+06
TCGA-AK-3428	10.2137	0	4.51015	13.7233	36.0149	19.5247	16.9399	0.564352	low	2.37884e+06
TCGA-CJ-4900	4.69589	1	2.23425	4.3375	76.6463	26.1278	14.56	5.01968	high	5.25676e+07
TCGA-B0-5100	5.2411	1	3.05124	10.45	62.0984	30.3993	7.59255	3.71126	high	1.34649e+07
TCGA-A3-3320	4.13151	0	5.54585	17.8589	36.3956	19.494	21.1196	0.335471	low	0.284503
TCGA-BP-4163	7.77808	0	7.03864	9.15213	37.7485	27.8942	21.129	0.685547	low	3.50409e+06
TCGA-BP-5196	2.78904	0	5.54847	6.0085	49.7069	27.7166	13.1261	1.73868	high	3.41234e+06
TCGA-CJ-5676	11.1425	0	2.69984	13.0937	55.4306	32.9834	13.9642	2.70459	high	6.87294e+06
TCGA-BP-4962	4.89041	0	3.74832	13.2377	40.6718	20.3363	16.4554	0.767016	low	1.47244e+06
TCGA-B0-5712	7.45753	0	6.72924	19.5754	31.6802	26.7212	13.2707	0.444726	low	6.72543e+06
TCGA-BP-4332	3.10411	0	3.47618	14.9354	45.9293	26.7892	21.9516	0.957979	high	3.28899e+06
TCGA-B2-4102	2.60822	0	4.6316	15.4238	43.1383	21.8512	17.3426	0.660842	low	1.5208e+06
TCGA-B0-5110	5.50411	0	5.96364	10.7001	34.7481	25.4561	17.5241	0.693944	low	1.9902e+06
TCGA-B0-5692	10.8055	0	3.40679	18.1794	37.1238	25.542	15.8543	0.775409	low	4.11784e+06
TCGA-BP-5007	3.12329	0	4.01126	15.8279	40.5333	23.3623	19.0868	0.686194	low	1.03793e+06
TCGA-B8-4620	2.12877	0	4.3974	7.52332	40.6163	22.2547	16.8753	1.02731	high	8.2085e+06
TCGA-G6-A5PC	0.663014	1	3.72529	16.0553	76.7437	29.7448	1.75859	4.04335	high	1.58959e+07
TCGA-B0-5120	3.20274	0	3.45663	13.6375	35.0955	22.8668	14.1693	0.861711	low	2.04446e+06
TCGA-CJ-4882	5.1589	0	2.51461	5.45702	57.2233	27.0835	16.4053	2.91518	high	8.99428e+06
TCGA-CW-5589	6.51507	0	5.06807	12.7455	29.8829	26.4827	17.262	0.684655	low	1.1938e+06
TCGA-BP-4970	1.1863	0	4.73873	11.1693	30.6083	22.3647	21.8097	0.545152	low	1.4964e+06
TCGA-B0-4698	0.115068	1	2.61923	-0.402233	71.3284	35.126	11.0379	9.93047	high	2.75125e+07
TCGA-DV-5565	3.6411	0	2.02308	8.27434	50.7924	24.7528	11.8807	2.4257	high	4.01003e+06
TCGA-B8-4153	2.08767	0	2.82507	13.1248	44.2804	26.0749	9.70514	1.65838	high	1.42091e+07
TCGA-AK-3434	5.71781	0	2.73691	11.8661	40.1545	22.7555	15.0627	1.1407	high	5.68877e+06
TCGA-A3-3322	4.04932	0	6.08896	20.457	42.7688	19.7698	11.6348	0.435803	low	1.16212e+06
TCGA-B0-4693	0.210959	1	3.87626	21.935	38.9753	36.5198	18.2599	1.01858	high	1.74942e+07
TCGA-CZ-5989	5.21918	0	8.47897	0.601162	5.8954	12.2416	44.2644	0.0830371	low	1.55383e+06
TCGA-B0-4842	4.72329	1	2.13863	9.97592	65.0114	29.2636	4.8315	4.84132	high	1.79712e+07
TCGA-CZ-5452	4.90137	0	4.45276	9.94805	56.325	23.5925	16.3701	1.38216	high	5.50787e+06
TCGA-B0-5707	10.2575	0	3.11443	19.9024	56.3112	22.3467	10.3441	1.15135	high	3.63976e+06
TCGA-A3-3307	3.93425	0	3.7939	12.8215	53.0608	26.9949	24.1246	1.11996	high	1.1458e+07
TCGA-B4-5836	0.386301	0	5.10126	15.1538	36.657	24.222	18.1004	0.597963	low	1.5208e+06
TCGA-CZ-4853	2.12055	0	7.5831	27.1932	37.2352	19.8961	14.7542	0.192894	low	2.67549e+06
TCGA-B0-4823	1.24384	1	5.65811	15.641	36.3892	30.2634	18.4614	0.725631	low	3.14411e+06
TCGA-BP-4959	7.28767	0	6.07822	14.7082	33.2783	19.1105	22.8521	0.314875	low	1.71182e+06
TCGA-CJ-4902	4.16438	0	2.95843	8.5869	45.326	30.9273	16.048	2.20519	high	1.0016e+07
TCGA-B8-5549	0.531507	0	5.9589	13.715	26.2436	23.7963	17.5534	0.447962	low	1.90629e+06
TCGA-BP-5173	0.169863	1	6.30478	8.49546	48.0977	19.493	13.2543	0.836728	low	2.21629e+06
TCGA-CJ-4881	5.51781	0	3.24973	6.05727	45.9096	34.226	10.2411	3.57055	high	5.84855e+06
TCGA-BP-5178	5.23836	1	1.96375	6.00627	36.5052	28.0897	12.533	2.36013	high	3.8238e+07
TCGA-BP-4992	1.3726	0	1.362	2.92313	81.4488	20.0177	6.13868	6.64958	high	9.77664e+06
TCGA-CW-6088	8.8274	0	5.63469	13.5362	29.533	24.6863	21.5455	0.466774	low	1.48044e+06
TCGA-A3-3306	3.06849	0	5.2742	19.1817	46.1886	13.1625	17.69	0.324309	low	2.77806e+06
TCGA-BP-4967	0.561644	0	6.4273	17.9806	20.3878	20.6619	15.3087	0.266405	low	3.46673e+06
TCGA-B4-5843	0.030137	0	5.59327	9.41466	44.8857	22.9858	20.928	0.76556	low	988906
TCGA-AK-3436	9.12603	0	5.17568	19.3139	36.1063	24.8468	17.3859	0.495611	low	2.03723e+06
TCGA-CJ-4897	9.15342	0	5.6795	19.2836	39.7388	16.7749	16.7028	0.330228	low	5.84171e+06
TCGA-BP-4975	3.92603	0	2.671	15.4234	30.021	20.6671	16.781	0.642022	low	1.34374e+06
TCGA-CJ-5682	10.2356	0	4.99664	16.1472	43.2199	29.701	15.0564	0.993145	high	2.84439e+07
TCGA-A3-3387	1.69041	0	4.13552	13.7196	46.9659	29.1099	22.1219	1.06332	high	3.06424e+06
TCGA-B8-4151	3.5589	0	7.5112	22.9008	54.3924	22.2406	17.2613	0.37202	low	1.76954e+06
TCGA-BP-5202	0.0794521	0	6.51149	14.5032	31.4611	21.8616	17.3896	0.400852	low	3.37471e+06
TCGA-BP-5199	3.71233	0	2.61139	6.59976	55.0277	27.3364	15.2018	2.72083	high	8.27453e+06
TCGA-B0-5107	2.53973	1	1.54432	12.3277	68.3153	46.3482	9.92788	10.5486	high	2.24287e+07
TCGA-DV-5567	5.49041	0	4.93355	16.9364	28.7976	23.7559	26.3722	0.34334	low	864456
TCGA-BP-4167	7.44658	0	2.41599	7.2902	48.0982	22.7584	8.01132	2.33049	high	6.10601e+06
TCGA-CJ-5684	6.11233	0	6.05567	16.3332	34.9341	27.1904	14.6105	0.617303	low	2.31571e+06
TCGA-A3-3374	3.6	0	1.23948	16.781	27.5514	26.0234	7.76884	1.28717	high	3.23361e+06
TCGA-B0-5083	2.86301	1	2.29938	12.2581	23.5689	32.8266	10.4313	1.67385	high	6.94145e+06
TCGA-B0-5400	4.74795	0	1.78627	6.41416	58.4656	29.6938	6.08334	5.2478	high	1.23317e+07
TCGA-CW-5585	7.14795	0	4.96326	33.5472	38.8908	24.9164	13.4016	0.293257	low	3.97322e+06
TCGA-B4-5832	0.424658	0	4.87113	0.183895	3.44755	11.7847	31.961	0.210556	low	2.57877e+06
TCGA-B0-5080	0.936986	1	3.81471	2.02289	43.8914	25.9647	17.7525	1.91942	high	2.37325e+07
TCGA-CJ-4889	5.33151	0	3.14056	8.36211	31.3581	26.0819	22.6241	0.978896	high	9.01867e+06
TCGA-CJ-4892	4.16712	0	4.01968	13.1439	50.9893	22.315	12.6674	1.17656	high	4.71239e+06
TCGA-BP-4768	1.09589	0	2.3018	27.9976	36.9543	19.5238	10.5584	0.471945	low	2.04446e+06
TCGA-BP-5194	1.11781	0	5.16078	19.5384	25.1611	27.6592	21.6746	0.386519	low	841513
TCGA-B8-5162	0.0986301	0	3.57635	3.20153	43.0585	23.7725	24.7711	1.27884	high	4.56255e+06
TCGA-BP-4986	2.15068	0	5.71473	8.15144	35.2364	20.0477	19.4575	0.584343	low	3.44509e+06
TCGA-BP-4775	5.04932	0	5.37872	17.9454	33.5079	15.5131	18.4652	0.284824	low	1.29413e+06
TCGA-B8-5553	1.19178	0	4.54663	14.4449	33.6041	20.3031	26.3081	0.385496	low	1.78718e+06
TCGA-CJ-4890	9.6411	0	3.60277	1.48563	38.5825	26.7489	22.3945	1.61207	high	3.92805e+07
TCGA-BP-4972	4.11507	0	4.19369	12.6617	28.0614	21.3587	19.7574	0.526889	low	2.21806e+06
TCGA-AK-3451	7.85753	0	4.2233	28.325	87.742	15.6427	8.34464	0.923023	low	1.749e+06
TCGA-CZ-5457	7.54521	0	6.74705	16.4465	41.4578	17.8546	14.5803	0.385945	low	4.80432e+06
TCGA-BP-4807	0.578082	0	6.11761	21.1244	26.3733	21.9436	17.7978	0.264756	low	1.41802e+06
TCGA-BP-4158	9.25205	0	4.73351	14.1162	40.1951	20.3331	14.1399	0.673685	low	1.88596e+06
TCGA-BP-4771	0.443836	1	2.79836	2.33226	51.7542	22.7479	18.1295	2.18174	high	3.00161e+07
TCGA-CZ-5466	1.87671	0	5.52756	19.8404	30.2682	29.9305	13.9132	0.594829	low	2.72131e+06
TCGA-BP-4776	1.12603	0	1.79294	14.9093	54.8226	22.6785	9.94887	1.84308	high	3.32178e+06
TCGA-B0-4691	0.380822	1	3.53406	7.74076	64.4374	34.6982	7.75133	5.24954	high	1.31913e+07
TCGA-B8-5552	2.86575	0	3.39296	11.2384	34.4756	25.6771	20.8837	0.898638	low	888026
TCGA-A3-3376	4.64658	1	3.77503	5.88338	32.452	25.4013	20.911	1.06187	high	3.23361e+06
TCGA-CW-5584	0.449315	1	4.18014	17.3899	39.9282	25.9908	16.1413	0.774045	low	5.10656e+06
TCGA-B0-4700	5.42466	1	2.60229	2.40271	46.0405	30.3525	11.6988	3.71633	high	4.12645e+07
TCGA-B8-5545	4.17808	0	5.99983	9.71387	26.9116	22.6245	21.9632	0.450716	low	912237
TCGA-CJ-4640	9.53425	0	5.42614	8.64303	46.8068	16.4372	19.798	0.625041	low	3.38657e+06
TCGA-CJ-4638	1.18082	1	3.23502	9.09223	62.1271	31.5471	5.4757	4.44303	high	1.9518e+07
TCGA-BP-4331	6.72329	1	3.91584	16.0488	54.9881	22.6625	17.1827	0.973352	high	3.32178e+06
TCGA-B0-5701	6.74247	0	9.09582	11.1449	51.002	28.1921	16.7898	0.708677	low	5.20809e+06
TCGA-B0-4945	5.87671	1	4.01881	6.86868	45.0242	24.2397	22.1166	1.15247	high	6.16688e+06
TCGA-B0-4817	2.79178	1	2.61419	10.3423	45.3261	27.5327	7.38936	2.38465	high	1.71531e+07
TCGA-B0-5104	0.00273973	1	3.78161	11.115	41.6212	26.3772	13.7931	1.32416	high	9.23212e+06
TCGA-B0-5075	1.74521	1	5.87683	13.0942	44.1468	30.5491	17.2447	1.00994	high	9.90924e+06
TCGA-BP-4160	7.89315	0	6.62879	13.0739	33.5118	15.9807	25.9932	0.240386	low	2.72131e+06
TCGA-CZ-5470	1.05753	0	5.81925	16.0892	59.2139	27.0744	13.5903	1.13957	high	9.28122e+06
TCGA-B0-4699	0.30137	1	3.77851	10.0714	34.0564	35.6998	14.1753	1.93041	high	6.01354e+07
TCGA-CZ-5982	6.68219	0	4.00942	12.1647	34.1278	25.1896	21.7766	0.728503	low	1.44115e+06
TCGA-CZ-5986	1.02192	0	9.9433	8.56465	26.1194	25.2361	19.1394	0.324531	low	2.364e+06
TCGA-BP-4340	1.53973	1	7.55446	11.8927	52.6056	20.6834	14.1388	0.656267	low	1.93738e+06
GSM733580	3.28767	1	4.59525	11.9607	43.4626	24.9672	15.5433	1.0136	high	7.86239e+06
GSM733583	2.13699	0	4.64327	12.1834	43.6024	25.1874	15.057	1.02631	high	3.50538e+06
GSM733584	3.69863	1	4.61897	11.7905	43.2709	24.5061	15.4688	0.992592	high	9.96267e+06
GSM733586	0.90411	1	5.00828	11.7191	43.2702	24.564	15.9572	0.92514	low	5.30799e+06
GSM733587	3.12329	0	4.45458	11.965	43.0869	25.2804	15.5845	1.04309	high	6.0032e+06
GSM733589	2.54795	0	4.32864	12.1381	43.5279	24.6041	16.6014	0.990536	high	3.62352e+07
GSM733591	5.09589	0	3.74858	12.488	43.8025	24.6685	16.3773	1.08211	high	5.68877e+06
GSM733592	3.78082	0	4.73326	11.7909	42.8872	24.6529	15.7555	0.964942	high	6.89157e+06
GSM733594	3.20548	0	4.13325	11.7316	43.319	25.0237	16.2057	1.077	high	2.84439e+07
GSM733595	0.575342	1	3.20366	11.4633	43.3433	25.3209	16.2042	1.2828	high	3.52735e+07
GSM733599	0.493151	1	3.64921	12.6317	43.2345	24.6704	15.9847	1.09185	high	3.16751e+07
GSM733602	2.38356	0	4.52968	12.0612	44.451	25.0579	16.2911	1.01909	high	1.3772e+07
GSM733605	3.36986	0	5.17025	11.8305	43.4706	24.6483	16.3635	0.892217	low	4.95758e+06
GSM733606	4.19178	0	4.67892	11.9964	44.05	24.4568	15.9796	0.969476	high	0.770625
GSM733607	1.64384	1	5.25405	12.4633	44.0406	24.856	15.8328	0.888051	low	1.53033e+07
GSM733608	5.0137	0	3.73623	11.7201	44.028	24.7836	16.3269	1.14429	high	6.03513e+06
GSM733609	4.10959	0	5.0845	11.9938	44.3249	25.0779	15.8373	0.951851	high	6.83035e+06
GSM733617	0.657534	1	4.78841	12.0352	43.1774	24.5545	16.2458	0.929379	low	7.38839e+06
TCGA-B0-5698	9.94795	0	3.92349	10.1906	44.7919	25.5205	22.142	1.04267	high	1.01159e+07
TCGA-BP-5186	1.89863	0	4.49244	18.5144	30.7728	24.9211	15.0108	0.557575	low	1.13127e+06
TCGA-CZ-5456	6.63562	0	2.56213	22.1104	36.457	31.3648	17.4523	0.912623	low	2.22808e+06
TCGA-A3-3383	2.3589	0	1.82062	23.7297	62.3253	25.715	5.71556	1.84165	high	3.32178e+06
TCGA-B2-3924	2.99178	0	12.3153	6.92522	27.7154	16.8673	22.5073	0.144242	low	2.10021e+06
TCGA-CZ-5467	0.2	1	3.63548	7.90933	34.0019	23.4588	17.3159	1.02852	high	2.54946e+07
TCGA-AK-3429	9.11781	0	3.90152	16.92	103.059	19.5526	14.6888	2.47419	high	3.67916e+06
TCGA-CJ-5672	5.40274	1	3.38154	9.17468	52.97	24.3792	15.5653	1.6944	high	1.22118e+07
TCGA-CJ-4876	5.35616	0	3.97052	10.6301	93.6396	27.3907	11.8278	4.68575	high	6.19968e+06
TCGA-BP-5182	3.19178	0	4.02278	9.69887	33.9923	20.8613	20.6519	0.681702	low	2.0665e+06
TCGA-B0-4688	0.276712	1	3.32947	-0.296078	72.6107	29.5518	7.36953	7.66344	high	2.83154e+07
TCGA-CW-6097	1.56438	1	9.20102	3.49029	32.6445	24.7455	22.4532	0.478535	low	2.14368e+06
TCGA-CJ-4893	2.05479	0	3.37012	15.0344	63.6793	22.5161	19.7069	1.23044	high	9.8474e+06
TCGA-BP-4799	3.10411	1	2.01485	2.91713	37.1914	14.2291	9.35895	1.48808	high	1.27596e+07
TCGA-B0-5711	10.9288	0	5.43921	18.5825	34.7005	23.6944	18.7752	0.429666	low	2.67763e+06
TCGA-A3-3325	3.20548	1	4.40456	15.3089	33.7788	25.3564	17.804	0.665821	low	1.1938e+06
TCGA-B0-5702	5.95068	0	4.01291	8.25673	51.4881	10.6786	-0.407699	1.30462	high	5.53778e+06
TCGA-B0-4848	2.41918	1	4.87325	13.1829	54.0597	35.6528	17.1462	1.92712	high	8.29696e+06
TCGA-BP-4159	7.12603	1	2.626	7.73176	44.5282	20.793	10.4992	1.68106	high	5.3908e+06
TCGA-CW-5588	5.52603	0	5.90257	11.8296	25.9899	29.6724	15.3992	0.734319	low	2.40256e+06
TCGA-CW-5591	6.22192	0	9.15573	17.4429	31.3939	34.5958	21.1536	0.394643	low	4.54522e+06
TCGA-B0-5693	11.1616	0	4.91351	13.7634	34.9433	29.0188	20.342	0.764181	low	1.04357e+06
TCGA-BP-4804	3.99726	0	3.00953	11.4348	45.5233	25.0424	13.7087	1.49242	high	4.01003e+06
TCGA-B0-5710	6.65753	0	2.96036	9.55933	37.0557	27.1207	20.8067	1.20543	high	3.79999e+06
TCGA-CZ-4865	0.454795	1	3.2204	10.1255	39.8107	24.7605	16.823	1.20766	high	5.3908e+06
TCGA-BP-4334	1.76712	1	1.58749	28.4548	41.9062	30.5836	3.56601	1.32436	high	8.75556e+06
TCGA-CZ-5453	6.6274	1	4.35182	19.6253	31.0295	22.6126	14.0681	0.492986	low	1.87577e+06
TCGA-BP-4329	2.31507	1	2.8902	15.678	43.1781	20.8078	13.3256	0.929052	low	3.37471e+06
TCGA-BP-4756	1.02466	0	5.38743	14.2071	64.3982	23.2256	11.4833	1.32167	high	4.34705e+06
TCGA-BP-5169	0.528767	0	2.55603	1.00633	53.071	25.6427	6.23205	4.42152	high	1.08873e+07
TCGA-B0-5696	7.14795	0	6.2619	13.6122	39.8871	32.9091	8.97076	1.27523	high	1.61379e+07
TCGA-EU-5904	1.50959	0	5.26859	13.575	30.2093	22.0237	23.2098	0.409358	low	0.2487
TCGA-CZ-5462	0.852055	1	4.43437	11.3111	45.7836	23.9949	15.8498	1.06331	high	2.6692e+07
TCGA-BP-4782	0.969863	0	3.85748	10.3383	36.757	35.9949	18.7397	1.72946	high	3.60095e+06
TCGA-EU-5906	0.564384	0	8.27796	14.3899	25.1607	22.2405	19.7528	0.251042	low	1.29413e+06
TCGA-CJ-4891	2.24384	1	2.36857	5.7301	66.4183	39.4229	7.71292	9.43751	high	1.16858e+07
TCGA-CJ-4869	6.99726	0	3.6077	10.3134	61.6717	25.4331	16.5154	1.90859	high	3.21615e+06
TCGA-CZ-4854	3.84658	1	5.69702	17.9015	42.0794	35.1604	10.3621	1.2485	high	5.10844e+06
TCGA-CZ-4861	1.22192	1	5.18594	9.85303	33.0503	19.1306	23.7243	0.452943	low	1.68442e+06
TCGA-B0-5102	7.5726	1	3.80774	13.4667	32.3419	18.7271	10.8262	0.697231	low	3.35365e+06
TCGA-A3-3378	1.72603	0	4.14152	5.57798	31.5862	27.0952	21.0442	1.09072	high	6.40329e+06
TCGA-BP-5189	2.25205	1	4.25456	4.99301	29.405	23.3479	21.6957	0.842696	low	2.9899e+06
TCGA-A3-3385	5.46027	0	11.5185	20.863	31.4356	18.702	10.9441	0.138635	low	1.01587e+06
TCGA-B0-5700	4.90411	0	7.19648	17.9134	48.3259	27.1616	9.35014	0.765155	low	2.33879e+06
TCGA-CJ-6032	9.96986	0	6.59733	15.5268	53.0524	22.9156	20.5003	0.571917	low	2.61833e+06
TCGA-B0-4846	3.28767	1	5.07445	11.1982	37.3535	22.4394	19.9486	0.642012	low	4.08155e+06
TCGA-CZ-4860	0.564384	1	3.29511	1.32799	48.548	22.5614	15.3562	2.16569	high	4.12645e+07
TCGA-AK-3440	7.84932	0	3.6468	36.6979	22.9715	53.1363	10.2473	1.08634	high	6.0679e+06
TCGA-BP-4353	1.0274	1	6.9558	6.75565	38.5805	21.0093	27.8851	0.439271	low	1.5208e+06
TCGA-A3-3363	0.873973	0	4.09468	19.9515	79.6785	19.0962	18.2271	1.05342	high	3.30384e+06
TCGA-CZ-4864	3.60274	1	4.72518	12.3815	56.6481	20.3025	24.2075	0.747815	low	4.86093e+06
TCGA-CJ-5689	0.00273973	1	3.13001	7.20756	45.344	31.941	15.8817	2.45611	high	1.86452e+07
TCGA-CJ-5680	2.10411	1	5.004	16.3014	53.8263	27.9439	18.1395	1.01571	high	3.25387e+07
TCGA-B0-5705	12.4301	0	12.3241	15.1568	41.4039	22.9599	14.8244	0.227046	low	1.69357e+06
TCGA-A3-3349	3.79452	0	4.27091	11.2107	45.1016	25.1666	18.6963	1.04187	high	2.04686e+06
TCGA-A3-3313	2.0137	1	5.11529	12.6867	31.7927	25.3079	16.0331	0.696745	low	2.24018e+06
TCGA-B0-5097	1.82192	0	4.65018	1.95447	34.5511	22.0268	22.1834	0.956386	high	6.10601e+06
TCGA-B8-4146	1.4	0	12.0324	2.73201	6.10304	11.6094	28.2961	0.0722873	low	888026
TCGA-B0-4824	4.53973	1	4.28814	13.13	44.6705	24.3405	15.2001	1.00342	high	4.76318e+06
TCGA-BP-5192	1.95616	0	4.11462	20.1606	32.5853	20.9309	15.1388	0.45275	low	1.44115e+06
TCGA-BP-4351	2.65753	0	3.82487	6.62918	49.0277	23.2441	13.066	1.70575	high	4.92378e+06
TCGA-CW-6090	6.99178	0	2.78375	2.37571	33.4194	29.2063	14.4046	2.3463	high	7.94077e+06
TCGA-B0-4841	0.558904	1	2.18034	12.0262	53.5247	19.7259	6.0247	1.92513	high	1.63586e+07
TCGA-BP-4165	8.32055	0	3.40631	11.6909	62.9356	23.6464	8.32461	2.27172	high	1.09324
TCGA-CW-5583	6.81918	0	6.02122	24.4165	26.4284	23.4526	20.7202	0.221032	low	1.16212e+06
TCGA-BP-4965	5.12603	0	4.82158	11.955	30.8691	21.6615	21.8899	0.498407	low	1.01587e+06
TCGA-AK-3456	3.13151	0	5.7125	17.5114	30.1831	26.8625	13.6764	0.558841	low	1.749e+06
TCGA-CZ-4863	5.28219	0	4.83987	15.3974	40.787	21.9217	15.6978	0.646715	low	2.75064e+06
TCGA-B0-4707	1.64384	1	3.03343	1.95738	55.1456	25.0264	6.15697	3.96239	high	1.37326e+07
TCGA-A3-3331	3.44384	0	9.91784	15.1452	35.1809	22.0311	17.3396	0.250711	low	2.97943e+06
TCGA-AK-3458	3.2	0	3.51286	31.6099	90.4997	11.2475	15.0992	0.573635	low	1.66639e+06
TCGA-CJ-4912	4.53973	0	2.72065	7.54732	40.6421	32.8655	11.961	2.79071	high	6.90396e+06
TCGA-BP-4330	5.1726	0	5.07474	17.0005	35.5286	23.4635	19.4955	0.485342	low	2.25425e+06
TCGA-BP-4762	3.67945	1	1.56794	14.0598	32.0798	19.8606	19.3004	0.752067	low	1.41802e+06
TCGA-CJ-4885	9.45479	0	4.08985	14.4539	37.5842	18.0487	14.9153	0.594307	low	8.76169e+06
TCGA-B0-4836	3.39178	1	3.68841	8.2397	40.1049	24.301	15.8295	1.26287	high	2.24895e+07
TCGA-B0-5119	4.25205	0	3.04572	17.8931	31.5347	23.4808	18.9535	0.591884	low	1.5208e+06
TCGA-BP-4343	5.23836	1	8.26228	6.15201	41.0844	17.3762	21.251	0.405743	low	3.90215e+06
TCGA-B0-4701	0.652055	1	4.1964	11.0658	49.8336	26.7819	16.2205	1.40097	high	2.57271e+07
TCGA-CZ-4859	4.89589	0	5.5476	23.5983	46.8559	17.7465	15.7634	0.340651	low	1.44115e+06
TCGA-BP-4961	5.30137	0	6.81963	8.78963	35.1443	23.4839	26.4203	0.448354	low	1.04357e+06
TCGA-BP-4174	5.14795	0	4.75383	12.0298	35.2443	24.9828	14.7605	0.84578	low	1.79668e+06
TCGA-B8-5159	1.97808	0	7.5533	18.6537	31.389	20.8044	21.4428	0.223865	low	2.364e+06
TCGA-BP-4795	1.69863	0	3.20347	8.48714	36.8966	27.8711	20.3234	1.29706	high	6.0032e+06
TCGA-BP-4346	4.09041	1	3.884	10.1765	49.7719	23.8316	20.8098	1.1206	high	8.99428e+06
TCGA-BP-5190	2.76986	0	3.49418	8.59542	40.4153	21.1109	8.96302	1.3754	high	6.57788e+06
TCGA-B0-4810	1.30959	1	2.55477	8.45104	59.3056	27.2217	14.0926	2.82138	high	6.87294e+06
TCGA-BP-4164	2.71781	1	7.39381	12.101	39.5989	20.8779	20.134	0.410026	low	1.76954e+06
TCGA-CZ-5451	5.28493	0	7.08286	22.7997	42.0377	21.9537	18.5535	0.286744	low	3.51991e+06
TCGA-B8-4619	1.43288	0	5.35936	4.9814	34.1916	29.0856	14.8116	1.36466	high	3.9036e+06
TCGA-BP-4982	2.77808	0	4.827	11.611	31.9309	22.0799	22.4235	0.521255	low	1.41802e+06
TCGA-BP-4998	2.55342	0	4.36189	9.90944	39.1452	23.0816	20.956	0.798524	low	1.71182e+06
TCGA-A3-3326	3.11507	0	4.69693	13.9954	40.0428	19.8141	19.7655	0.543549	low	0.2487
TCGA-CJ-4870	4.10411	0	2.86465	16.5674	37.8702	20.6044	16.2734	0.706558	low	2.13617e+06
TCGA-B8-5546	1.38356	0	4.53725	19.4326	34.2138	31.3471	10.3629	0.943622	low	819178
TCGA-BP-4335	1.30137	1	2.47116	6.44435	48.5403	20.527	13.419	1.79453	high	2.50443e+07
TCGA-BP-4968	4.78356	0	3.10108	9.49759	39.0217	24.7501	12.4626	1.45413	high	3.739e+06
TCGA-BP-4176	5.35616	0	4.23898	12.8139	40.0611	22.0355	24.1848	0.600791	low	1.64862e+06
TCGA-BP-4170	6.41918	1	5.23346	15.3572	40.0202	20.4396	17.978	0.511526	low	2.04446e+06
TCGA-A3-3362	4.27123	0	5.02587	14.6445	40.9181	24.6722	15.2711	0.771779	low	1.48044e+06
TCGA-BP-5000	1.54247	0	2.14802	6.31361	46.473	22.5646	9.20965	2.34434	high	3.739e+06
TCGA-B0-5713	7.62192	0	5.33643	14.4503	35.9692	26.6574	17.0029	0.698167	low	5.24579e+06
TCGA-B0-4845	5.4411	1	2.85323	12.4599	48.3581	25.4833	13.7816	1.57347	high	1.84309e+07
TCGA-BP-5184	3.10411	0	4.17859	15.3201	31.7122	23.6785	17.7573	0.602764	low	1.95826e+06
TCGA-BP-4787	1.31507	1	4.02878	10.5412	42.912	31.7292	12.3189	1.89662	high	2.76889e+07
TCGA-BP-4798	0.915068	1	3.54722	1.91383	50.3734	25.9738	23.9955	1.86892	high	4.14517e+07
TCGA-B8-4148	4.16438	0	4.22136	14.2986	41.5264	22.7236	25.0206	0.579226	low	2.49466e+06
TCGA-BP-4337	0.00547945	1	2.84336	5.86509	75.3583	25.5727	8.27256	4.94198	high	1.94816e+07
TCGA-B0-4839	4.49041	1	3.57877	11.5004	43.9061	20.899	9.23829	1.22894	high	7.05468e+06
TCGA-BP-4969	4.91507	0	4.86	13.6921	54.5799	17.7783	6.97902	1.03701	high	4.46557e+06
TCGA-B0-4811	3.88219	1	3.01437	11.6328	66.6173	21.8838	4.32788	2.74472	high	7.06033e+06
TCGA-B0-4827	2.42466	1	4.26724	8.8684	34.8704	34.316	19.5143	1.49841	high	2.00127e+07
TCGA-CJ-5681	1.51233	1	4.11665	14.1137	35.8913	38.9121	11.2951	2.01797	high	1.42357e+07
TCGA-CW-5590	2.94521	1	5.13455	10.1342	37.29	25.1178	15.4578	0.907476	low	6.17613e+06
TCGA-CJ-4916	3.76164	0	5.12845	8.21822	45.6223	26.5387	16.3789	1.26348	high	1.2421e+07
TCGA-B8-5551	0.0438356	0	4.39779	2.72446	62.9871	33.7856	21.6458	3.41685	high	7.32513e+06
TCGA-BP-4987	3.07945	0	4.3524	20.0604	30.0631	20.5693	18.8423	0.357894	low	888026
TCGA-CJ-4872	3.93151	0	3.3075	6.04992	42.1077	28.1511	16.1705	1.91236	high	6.53061e+06
TCGA-BP-4777	4.74247	0	4.32637	13.0422	45.1392	21.1135	20.5925	0.705991	low	1.57911e+06
TCGA-DV-5574	5.52329	0	4.06023	3.38549	31.6126	27.4619	20.1577	1.30703	high	2.21888e+06
TCGA-B0-4712	3.66301	1	2.82749	5.16836	49.5126	29.7141	11.0807	3.29881	high	3.36678e+07
TCGA-BP-5177	0.80274	0	4.74561	6.46699	38.2324	25.9241	9.90601	1.51629	high	4.3939e+06
TCGA-CJ-4634	9.58356	0	5.92725	17.4473	41.8563	26.3421	17.6544	0.593842	low	1.48044e+06
TCGA-BP-5174	6.18356	0	4.26917	13.2253	74.3602	26.4066	10.3392	2.54537	high	2.75165e+06
TCGA-BP-5191	2.64932	0	4.23753	10.3077	41.7563	25.7396	4.66333	1.71505	high	1.0457e+07
TCGA-B0-5084	0.608219	1	2.9381	5.74587	82.8685	22.7463	10.0152	4.67579	high	1.05894e+07
TCGA-A3-3335	5.16712	0	3.71667	16.258	36.7604	21.0925	13.922	0.684373	low	1.88237e+06
TCGA-CW-5587	6.09863	0	9.04753	10.7796	51.9477	22.1951	19.3516	0.492889	low	2.37884e+06
TCGA-BP-4999	3.46849	0	4.20366	11.6784	31.108	19.2426	20.5738	0.514452	low	1.32942e+06
TCGA-B8-5158	3.33699	0	2.821	9.0213	37.393	27.6733	16.8452	1.50981	high	1.13756e+07
TCGA-CZ-4856	0.0493151	0	3.79748	17.2185	29.9576	25.6444	15.6194	0.665323	low	1.56227e+06
TCGA-CJ-4878	5.98904	0	2.86571	11.2237	56.8339	24.1711	14.0235	1.8684	high	8.4323e+06
TCGA-BP-4761	0.49863	0	2.70371	15.3132	53.6193	25.598	2.48969	2.3124	high	1.16858e+07
TCGA-B8-5165	2.01918	0	5.83473	12.5224	25.4507	25.2691	22.3184	0.438642	low	937109
TCGA-CW-6087	0.112329	1	4.09285	2.68053	38.3775	35.1814	28.7153	1.76135	high	2.92194e+07
TCGA-BP-5168	4.00822	1	4.81325	15.7554	30.0831	23.7545	12.9664	0.61077	low	2.21629e+06
TCGA-A3-3323	3.03014	0	4.57838	11.3139	34.8913	23.9074	19.0393	0.728873	low	0.29226
TCGA-B2-4099	2.66301	0	3.10127	15.5395	71.4126	20.538	13.949	1.62597	high	1.18877e+07
TCGA-BP-5201	2.60548	0	2.68774	16.7636	49.2319	23.2072	15.7472	1.08058	high	3.08344e+07
TCGA-B0-5085	2.10959	1	1.55981	12.6203	62.7483	20.3093	4.369	2.74866	high	1.49945e+07
TCGA-BP-4801	3.07945	0	3.71522	18.1278	36.2517	25.1305	16.2165	0.702408	low	1.36566e+06
TCGA-BP-5198	1.65205	0	2.71523	5.91396	31.2661	22.2264	26.9914	0.830853	low	4.83909e+06
TCGA-BP-4354	2.83288	1	3.99984	0.425817	66.0483	29.0806	24.485	3.09379	high	2.40951e+07
TCGA-DV-5576	1.99178	1	3.68909	11.5563	27.3112	25.6522	21.1502	0.713224	low	1.29413e+06
TCGA-A3-3380	1.55342	0	2.99278	12.9794	40.0333	23.0759	21.3956	0.841017	low	1.25979e+06
TCGA-B0-5697	7.20548	0	3.55941	13.2565	45.5786	28.1188	17.3489	1.29383	high	3.14779e+06
TCGA-B8-4154	3.78082	0	7.51729	22.8625	47.0369	17.607	13.1814	0.284678	low	2.10021e+06
TCGA-BP-4347	3.74521	0	7.56229	7.47513	63.0177	21.6254	15.1226	1.06105	high	9.14099e+06
TCGA-CJ-4905	4.09863	0	3.8121	10.2706	27.8282	23.985	22.1893	0.668653	low	1.56227e+06
TCGA-A3-3351	2.49315	0	6.03351	13.1738	37.0835	20.7431	22.9832	0.406642	low	957460
TCGA-BP-4355	2.61096	1	2.81481	6.76668	48.4518	26.5805	12.9515	2.34784	high	1.23317e+07
TCGA-AK-3455	1.87123	1	5.19746	9.07123	60.2607	19.8131	19.9671	1.01398	high	1.31075e+07
TCGA-B0-4703	0.49863	1	5.5413	3.62644	50.4188	24.6824	18.7218	1.40482	high	2.23279e+07
TCGA-CZ-5984	5.66301	0	6.06051	16.0822	32.6257	29.0083	13.6242	0.677974	low	1.80644e+06
TCGA-B0-5077	3.60822	1	1.62842	9.64797	33.5178	23.893	12.4565	1.53358	high	1.01159e+07
TCGA-B0-5695	5.89041	0	4.48866	13.9776	28.6801	25.3115	14.6792	0.701511	low	1.5208e+06
TCGA-DV-5575	4.73699	0	4.36721	11.3371	29.8203	24.7542	19.0508	0.703774	low	1.1938e+06
TCGA-CJ-4868	1.76986	1	3.51083	7.90198	42.4907	28.0285	16.2612	1.67615	high	1.34901e+07
TCGA-BP-5181	4.09589	0	5.187	20.0389	31.1675	21.5228	19.4523	0.332412	low	1.4029e+06
TCGA-CZ-5988	1.89863	0	8.73571	5.45276	22.5686	26.9012	26.557	0.361132	low	819178
TCGA-BP-4963	5.02466	0	3.73235	15.685	37.2846	30.7913	19.0265	1.00362	high	6.94145e+06
TCGA-CZ-5455	1.53699	1	4.75238	11.5676	33.8108	21.2416	21.2308	0.548916	low	1.10815e+07
TCGA-B0-5099	1.32877	1	4.20249	16.4268	52.1461	22.9897	9.46044	1.14095	high	2.07072e+07
TCGA-A3-3370	6.23014	0	6.34678	13.5815	35.396	22.6946	15.3987	0.527884	low	1.07202e+06
TCGA-DV-5566	3.83014	0	3.61583	17.4298	41.8072	24.2821	13.4267	0.880855	low	1.78718e+06
TCGA-B0-5812	10.5041	0	5.06187	8.07674	28.1117	25.2272	22.9235	0.649617	low	1.90629e+06
TCGA-A3-3319	3.09589	0	2.81713	6.67514	30.9735	53.5514	7.79468	8.16946	high	5.3908e+06
TCGA-BP-5180	6.2	0	4.58602	24.4385	53.3428	25.1048	14.215	0.682901	low	1.22635e+06
TCGA-BP-5183	3.53699	0	4.78586	15.3001	46.091	23.2939	13.5279	0.85511	low	3.23242e+06
TCGA-B0-5691	9.4	0	5.59772	14.0061	27.2837	26.8381	21.3163	0.492955	low	2.70433e+06
TCGA-BP-4344	4.56438	0	3.99936	9.76545	42.1583	22.1791	15.7202	1.03947	high	6.16688e+06
TCGA-B0-5098	4.33973	1	3.64854	3.92846	89.6678	45.5966	11.4925	17.361	high	5.30428e+06
TCGA-BP-4981	3.00548	1	1.548	7.44329	57.3493	25.2767	7.06939	3.83345	high	1.45965e+07
TCGA-CJ-4635	3.87945	0	5.21313	22.6663	33.232	20.7268	18.1769	0.301526	low	1.66639e+06
TCGA-B0-4821	3.36986	1	1.33103	4.41085	96.8356	26.9427	6.48081	12.4048	high	1.20913e+07
TCGA-BP-5006	2.30137	0	3.66964	12.9258	41.7443	23.1844	16.6924	0.934114	low	1.5208e+06
TCGA-BP-4976	4.47123	0	8.01599	18.1068	27.0448	17.821	15.8097	0.202096	low	3.63551e+06
TCGA-CJ-4901	3.9726	0	2.48519	7.59038	47.6545	23.494	15.8691	1.77869	high	6.87294e+06
TCGA-BP-4327	0.29863	1	2.62755	14.1463	43.4948	22.501	9.80306	1.30905	high	6.47259e+06
TCGA-CJ-4923	1.56712	1	3.31689	6.24452	68.906	37.4762	11.4759	6.61759	high	3.08344e+07
TCGA-CJ-4886	5.34795	0	6.04793	11.4808	32.7963	24.3618	18.6859	0.56994	low	1.41802e+06
TCGA-B4-5377	1	0	7.83404	19.9366	29.2023	17.8699	28.5144	0.127424	low	9.75702e+06
TCGA-BP-5170	6.60822	0	4.02636	9.89077	45.4669	25.7418	13.0004	1.47165	high	3.60095e+06
TCGA-BP-5200	2.91233	0	4.40273	10.9428	35.1793	22.616	28.3129	0.519674	low	2.04057e+06
TCGA-BP-4349	1.01918	0	2.72113	8.14767	56.9686	23.0642	13.0745	2.20012	high	5.10844e+06
TCGA-BP-4989	0.323288	0	2.66597	1.61259	62.0902	18.4056	16.1609	2.46419	high	9.23951e+06
TCGA-BP-5010	2.40548	1	2.00895	6.75972	51.9552	24.967	7.64799	3.16934	high	1.37326e+07
TCGA-CJ-4875	9.73699	1	2.74368	10.5844	62.3739	20.6864	8.93157	2.20342	high	2.64286e+07
TCGA-BP-4769	5.13973	0	4.03546	11.2547	41.1796	30.9535	16.8162	1.44024	high	4.46557e+06
TCGA-B0-4849	0.189041	1	2.4039	10.5409	58.7136	25.2963	16.1689	2.1389	high	7.65371e+06
TCGA-B0-5094	0.912329	1	5.77318	11.644	38.3057	37.0174	7.08671	1.96459	high	1.48624e+07
TCGA-CJ-4920	0.380822	1	3.71435	10.5192	39.312	27.3838	14.2068	1.36603	high	4.58732e+06
TCGA-BP-5176	4.35616	1	3.24731	18.0035	45.6324	25.7592	12.793	1.08872	high	6.68517e+06
TCGA-CJ-5679	1.86027	1	3.65667	9.42018	47.0001	29.1052	8.31126	2.33048	high	1.79712e+07
TCGA-BP-5195	2.05205	0	3.49496	14.3694	36.878	22.2753	15.2005	0.800685	low	2.21629e+06
TCGA-B0-5121	4.06849	0	2.63519	6.98538	37.5572	23.6993	11.704	1.67979	high	3.69913e+06
TCGA-B0-4694	0.290411	1	2.19379	13.7814	43.4559	22.7547	19.1109	1.04624	high	1.74942e+07
TCGA-B0-5703	6.15342	0	3.25727	24.2359	57.3312	22.449	14.7108	0.789154	low	3.26464e+06
TCGA-BP-4341	4.35342	1	3.61177	12.9321	61.3928	23.2811	9.19514	1.89369	high	7.5721e+06
TCGA-CJ-4899	4.1863	0	3.97729	10.9452	33.454	25.4274	22.0623	0.772165	low	912237
TCGA-B0-5117	4.40548	0	2.48509	14.8876	22.4296	33.1932	6.73587	1.5981	high	2.40537e+06
TCGA-CJ-6028	4.45205	1	5.19804	8.26079	21.8228	29.8026	23.6592	0.683415	low	9.68691e+06
TCGA-BP-4994	3.58356	0	4.94545	19.0413	19.1851	31.555	15.0348	0.55867	low	1.95826e+06
TCGA-CZ-5465	7.02466	1	3.90674	14.1945	38.5823	25.3114	13.9933	0.966277	high	9.64624e+06
TCGA-CJ-5683	5.17534	0	4.73467	17.2318	44.6962	26.1026	13.2323	0.885543	low	3.73463e+06
TCGA-A3-3346	0.375342	1	2.82575	9.84161	58.276	33.3709	10.0325	3.93309	high	7.94077e+06
TCGA-B0-4697	1.58356	1	2.9892	4.70251	113.239	32.3729	9.70108	16.2165	high	1.9518e+07
TCGA-B8-5164	0.0712329	0	6.32665	9.5303	28.3063	24.6241	27.853	0.404762	low	4.00855e+06
TCGA-CJ-6033	0.613699	1	3.45305	6.20514	54.5556	35.0831	10.6849	4.28062	high	2.42044e+07
TCGA-B4-5835	0.0438356	0	3.69896	21.2886	53.4186	21.7611	8.698	0.940279	low	1.64862e+06
TCGA-B0-5699	10.5233	0	5.30691	27.0371	41.8588	26.1849	23.4315	0.317562	low	1.22635e+06
TCGA-EU-5905	0.326027	0	10.2349	7.22082	33.9251	19.1985	14.8546	0.332182	low	2.77806e+06
TCGA-B0-5092	1.25753	1	3.17376	6.23852	66.5169	29.3572	11.7649	4.11172	high	1.19099e+07
TCGA-AS-3778	0.117808	0	4.05114	27.5373	31.9139	23.888	18.1052	0.321028	low	0.180089
TCGA-CZ-4866	8.95068	0	7.86588	18.7599	39.1874	26.4294	20.0844	0.356966	low	3.83645e+06
TCGA-CJ-4642	8.78082	0	8.18951	11.4513	44.9449	22.4815	8.85049	0.681043	low	1.0953e+06
TCGA-BP-4161	7.52329	0	3.97807	11.8766	39.8844	25.8052	20.5981	0.908601	low	3.35365e+06
TCGA-B2-5641	1.79726	0	5.2201	16.5657	33.5715	23.1645	19.9048	0.451357	low	3.83645e+06
TCGA-A3-3347	4.41096	1	4.67438	5.73784	39.9635	30.041	16.054	1.668	high	6.33502e+06
TCGA-CZ-5987	1.21918	1	3.55177	19.7864	42.3225	31.0915	15.4475	1.06568	high	1.40839e+07
TCGA-B0-5690	9.29315	0	2.95107	10.3407	35.0794	27.7482	19.4072	1.20363	high	0.81322
TCGA-CZ-4858	5.76712	1	2.98823	-0.229598	52.1644	34.1803	13.8514	5.2544	high	4.96338e+06
TCGA-CJ-5677	2.14247	1	3.5056	6.01556	59.7004	32.2365	12.0008	3.93827	high	2.42044e+07
TCGA-BP-4988	2.26849	1	3.08646	1.78745	76.0422	25.9951	18.3562	4.32909	high	5.68877e+06
TCGA-CZ-5464	5.83014	0	3.89542	16.7407	40.9947	31.2877	18.0156	1.06748	high	1.79417e+07
TCGA-BP-4770	0.90137	1	2.22873	-0.406201	72.1836	31.7382	7.57726	10.1106	high	2.60714e+07
TCGA-B4-5844	0.0191781	0	4.73941	11.3727	27.0863	26.2721	20.037	0.654547	low	0.380401
TCGA-BP-4960	5.95068	0	2.34418	8.13654	46.2205	26.1894	7.81635	2.61578	high	4.61172e+06
TCGA-A3-3367	6.21918	0	4.56473	13.5364	39.2672	24.7166	16.5479	0.81327	low	3.178e+06
TCGA-B4-5834	0.10411	0	4.39827	12.2109	30.575	23.5205	21.7159	0.579787	low	0.34345
TCGA-BP-4169	1.92055	1	3.74803	3.70666	37.437	24.7224	23.9506	1.15973	high	6.64907e+06
TCGA-B0-5106	4.37808	1	3.23792	5.5774	47.4641	23.1537	13.9257	1.84418	high	4.58732e+06
TCGA-AK-3447	3.33425	0	1.58729	71.2523	67.5117	16.0782	8.41373	0.0914965	low	2.88469e+06
TCGA-BP-4765	5.98356	0	4.32676	8.98404	34.139	23.2258	12.0928	1.03629	high	2.60753e+06
TCGA-BP-4352	0.942466	1	3.15295	0.436655	77.4529	26.7071	5.57856	7.69612	high	4.14517e+07
TCGA-CJ-4637	6.10137	1	5.80405	3.34436	54.2119	23.3655	25.2245	1.10629	high	1.581e+07
TCGA-CJ-4904	9.04658	0	4.93867	10.1242	26.891	22.5954	26.3854	0.444756	low	7.86789e+06
TCGA-B0-4833	6.53699	1	3.37099	13.3932	63.6233	22.4116	9.95565	1.87223	high	7.44461e+06
TCGA-B8-4143	1.94247	1	2.89707	2.44703	73.6681	22.828	20.0999	3.24328	high	2.57271e+07
TCGA-B0-4822	3.04384	1	2.64023	5.15665	61.081	29.1903	5.0073	5.26299	high	1.41707e+07
TCGA-A3-3365	2.39178	0	3.87955	7.00396	50.2357	25.5429	24.369	1.30023	high	2.82668e+06
TCGA-AK-3453	6.93425	0	2.49709	7.97871	81.1844	24.1902	6.65033	5.20037	high	4.09711e+06
TCGA-A3-3373	4.4411	0	4.63818	15.4812	27.9044	22.3136	19.8782	0.441851	low	1.95826e+06
TCGA-A3-3372	2.0137	0	6.23461	9.7578	40.5733	21.7213	15.6453	0.694934	low	2.51033e+06
TCGA-B0-5113	3.21918	0	4.34601	12.2948	40.0419	23.2164	16.4278	0.847286	low	2.87172e+06
TCGA-BP-4342	6.18082	1	3.11714	9.04298	37.7422	21.8764	16.1605	1.08904	high	1.12042e+07
GSM733579	1.31507	1	3.57973	12.8226	43.0202	24.8114	15.5666	1.11162	high	2.61202e+07
GSM733581	2.54795	0	5.28183	11.8073	43.7762	25.3018	15.8673	0.931429	low	1.78718e+06
GSM733582	0.0821918	1	3.30534	12.0868	43.5225	24.484	16.2507	1.17042	high	1.08578e+07
GSM733585	3.61644	0	3.43975	13.0437	42.9804	24.7262	15.2753	1.12789	high	7.25283e+06
GSM733588	3.86301	0	4.82864	11.3927	42.9668	25.0498	15.6149	0.998774	high	5.10844e+06
GSM733590	3.53425	0	4.98238	12.0203	44.5348	25.1466	15.9265	0.970695	high	3.60095e+06
GSM733593	3.61644	0	3.41675	11.3321	44.0598	24.9375	16.3068	1.23946	high	2.40537e+06
GSM733596	4.43836	1	4.8812	11.9608	43.7495	24.9952	15.5331	0.977638	high	8.2085e+06
GSM733597	5.58904	0	4.09065	12.3584	43.1003	25.8712	15.8619	1.10504	high	1.20913e+07
GSM733598	0.821918	1	4.64686	11.8604	43.8053	24.7034	16.1308	0.983964	high	8.52318e+06
GSM733600	4.35616	1	3.99681	12.0343	43.9639	24.0042	15.7237	1.0569	high	8.01872e+06
GSM733601	4.35616	0	4.25416	12.0277	43.3713	25.6468	15.4746	1.10475	high	3.02333e+07
GSM733603	4.60274	0	4.58425	11.3127	43.5253	26.0595	14.8398	1.14377	high	1.67291e+07
GSM733604	2.30137	1	4.77151	11.5858	42.8032	25.1985	15.7217	0.997968	high	3.92805e+07
GSM733610	1.47945	1	3.54703	12.0171	42.9126	24.1691	15.7863	1.1157	high	8.23734e+06
GSM733611	1.06849	1	4.43742	12.1669	42.6906	24.6866	16.1569	0.973904	high	1.0016e+07
GSM733612	0.164384	1	5.63095	12.1626	41.4828	25.341	15.8259	0.82611	low	1.53033e+07
GSM733613	4.68493	0	3.83011	13.3648	44.105	24.3188	15.9684	1.02173	high	1.01794e+07
GSM733614	1.56164	1	4.82478	12.1385	43.4991	25.0617	16.1939	0.952863	high	2.50443e+07
GSM733615	6.24658	0	4.4369	12.0729	42.524	24.5359	15.7832	0.980104	high	7.63302e+06
GSM733616	4.60274	0	3.3644	12.4323	43.7421	24.734	16.2073	1.16125	high	4.71239e+06

## Sheet: Sheet9
							Table S9: Relationship between the DRG score and the number of immune cells
Mixture	B cells naive	B cells memory	Plasma cells	T cells CD8	T cells CD4 naive	T cells CD4 memory resting	T cells CD4 memory activated	T cells follicular helper	T cells regulatory (Tregs)	T cells gamma delta	NK cells resting	NK cells activated	Monocytes	Macrophages M0	Macrophages M1	Macrophages M2	Dendritic cells resting	Dendritic cells activated	Mast cells resting	Mast cells activated	Eosinophils	Neutrophils	P-value	Correlation	RMSE
TCGA_TCGA-CJ-4639	0.0592146	0	0	0.318201	0	0.150817	0	0.0841613	0	0.0463685	0	0.0621951	0.0221539	0	0.0808915	0.107384	0.01182	0	0.0567944	0	0	0	0.006	0.325966	0.963908
TCGA_TCGA-BP-4964	0	0.000992076	0	0.210128	0	0.26052	0	0.011412	0.0172246	0.0108379	0	0.0716668	0.00737184	0.0157012	0.116673	0.203797	0.0325561	0	0.041119	0	0	0	0.007	0.308721	0.9677
TCGA_TCGA-A3-A8OW	0.0253851	0	0	0.361921	0	0.100616	0	0.0431577	0.0275184	0	0	0.0671239	0.0604849	0	0.0719828	0.161773	0.000121168	0.00190642	0.0725878	0	0	0.00542212	0.078	0.126681	1.05514
TCGA_TCGA-BP-4983	0	0.0101949	0.13209	0.364969	0	0	0	0.0659208	0.0517005	0	0	0.0556833	0	0.0785833	0.0741948	0.118962	0.0316626	0	0.00493594	0	0	0.0111029	0.014	0.263595	0.986058
TCGA_TCGA-B0-5698	0.0143097	0	0.350507	0.0749917	0	0.0672023	0	0.0443007	0.0287433	0.0219146	0	0.0213599	0.0772621	0	0.0975455	0.132847	0.0166273	0	0.0121284	0	0.00553347	0.034727	0	0.59706	0.808232
TCGA_TCGA-BP-5186	0.0262271	0	0.320033	0.232155	0	0	0	0.00459802	0.0215888	0.00597891	0	0.0523138	0.0205193	0	0.0823439	0.105445	0.0258162	0	0.10298	0	0	0	0	0.563809	0.828569
TCGA_TCGA-BP-5001	0.0465103	0	0	0.348049	0	0.111237	0.00329711	0.101306	0.0490109	0	0.0140799	0.102414	0.0278814	0	0.0706246	0.095174	0.00653111	0	0.0238848	0	0	0	0.306	0.0483243	1.11743
TCGA_TCGA-CZ-5461	0.00414949	0.000986209	0.0249462	0	0	0.322087	0	0.0401531	0.0440978	0	0.00768227	0.0199489	0.0703098	0	0.168654	0.223607	0.013749	0	0.0528225	0	0	0.00680689	0.008	0.287038	0.971351
TCGA_TCGA-CZ-5456	0.0094135	0	0.432335	0.0730124	0	0.0956907	0	0.00758855	0.0346056	0.0347935	0.0177565	0	0	0.0505592	0.0108288	0.168111	0.00230136	0.00377985	0	0.0318071	0.00594297	0.0214742	0	0.605503	0.798394
TCGA_TCGA-B0-4706	0.0308717	0	0	0.355773	0	0.0328622	0	0.0140304	0.0357258	0	0.170725	0.0983478	0.0328034	0.00841494	0.0818458	0.02547	0	0	0.11313	0	0	0	0.005	0.33621	0.981756
TCGA_TCGA-A3-3328	0.035267	0	0	0	0	0.251986	0	0.0235624	0	0	0.167273	0.0436346	0.133553	0.0882422	0	0	0.0292057	0	0.0596735	0	0.0627972	0.104806	0.818	-0.0197741	1.11282
TCGA_TCGA-A3-3383	0.0158528	0	0	0.177185	0	0.085993	0	0.0567442	0.0416027	0	0	0.0822618	0.0685685	0	0.105176	0.179503	0.0703409	0	0.109109	0	0	0.00766244	0.327	0.0444823	1.06837
TCGA_TCGA-B2-3924	0.011397	0	0.279091	0.250217	0	0	0.0162789	0.0412122	0	0.0905317	0	0.0773664	0	0	0.054377	0.107233	0.0259911	0	0.0371938	0	0	0.00911097	0	0.496658	0.867092
TCGA_TCGA-B0-4844	0.000536157	0	0.300879	0.23414	0	0.060105	0.00488671	0.0240026	0.0314327	0.0366607	0	0.0182122	0.0203957	0.0166498	0.104317	0.106985	0	0	0.0312222	0	0	0.00957532	0	0.489667	0.870988
TCGA_TCGA-B0-4718	0.0416448	0	0	0.327373	0	0.0450022	0	0.077036	0.0343475	0	0	0.0696974	0.0268204	0	0.105395	0.149614	0.000845145	0	0.110333	0	0	0.0118915	0.019	0.231205	1.00192
TCGA_TCGA-CZ-5467	0	0	0.334874	0.0906277	0	0.046712	0	0.00236139	0.00249122	0.0515394	0	0.0289696	0.0431298	0	0.119034	0.207857	0	0	0.0588966	0	0	0.0135077	0	0.520305	0.853608
TCGA_TCGA-AK-3429	0	0.00428437	0.229373	0.342934	0	0	0	0.0507337	0.00697875	0.0501749	0	0.0623857	0.0298976	0	0.0841109	0.088741	0.0105709	0	0.0398151	0	0	0	0	0.550359	0.835204
TCGA_TCGA-CJ-5672	0.0123999	0	0.176052	0.357048	0	0.0110593	6.74552e-05	0.0493159	0.0218669	0.0367246	0	0.0534914	0.0161189	0	0.0682194	0.0947416	0.0252542	0	0.0685661	0	0	0.00907439	0.001	0.405759	0.915906
TCGA_TCGA-B0-4819	0.0128171	0.0036585	0.168929	0.412821	0	0.021512	0.00590867	0.0912578	0.0056126	0.000152281	0	0.0919193	0.0126912	0	0.0763136	0.0608206	0.0270086	0	0	0	0	0.00857773	0.002	0.35412	0.952183
TCGA_TCGA-BP-5187	0	0	0.197957	0.179675	0	0.213258	0.00839862	0.0329329	0	0.0800951	0	0.0188128	0.0293342	0	0.147325	0.0722355	0	0.00201648	0.0116892	0	0	0.00627072	0.005	0.333663	0.956564
TCGA_TCGA-AK-3460	0.0315118	0	0	0.209187	0	0.1635	0.00175929	0	0	0	0.0801929	0.0170043	0.109341	0	0.0435541	0.307153	0	0.00133113	0.0354658	0	0	0	0.037	0.174124	1.02257
TCGA_TCGA-DV-A4W0	0.111033	0	0	0.00792944	0	0.236038	0	0	0.00212921	0	0.0324213	0.0757076	0.0222908	0	0.0665949	0.272143	0	0	0.156496	0	0	0.0172176	0.92	-0.0295746	1.09119
TCGA_TCGA-B8-5550	0.0481081	0	0	0.149856	0	0.108868	0.0259767	0.00192661	0.0220519	0.0146365	0	0.0106109	0	0.14642	0.0835202	0.279344	0	0	0.0663645	0	0	0.0423158	0.013	0.268761	0.97806
TCGA_TCGA-CJ-4876	0	0	0.249835	0.398025	0	0	0.0572982	0.0676289	0.0370411	0.0245703	0	0.0598206	0.00736563	0	0.0632515	0.0276309	0.00253558	0.00250846	0.00248863	0	0	0	0.001	0.41394	0.919611
TCGA_TCGA-A3-3352	0.0334358	0	0	0.0335989	0	0.236501	0	0	0	0	0.0797355	0.0444385	0.158016	0	0.0962262	0.217808	0.00184128	0	0.098399	0	0	0	0.142	0.0942512	1.04848
TCGA_TCGA-BP-5182	0.0131591	0	0.232209	0.1337	0	0.100467	0	0.00887768	0.0289335	0	0	0.059411	0.0162327	0.0343551	0.0715388	0.203129	0.0360321	0	0.0523688	0	0.00353068	0.00605521	0	0.530821	0.852959
TCGA_TCGA-CJ-5678	0	0.0483769	0.311788	0.235036	0	0	0	0.0150475	0.0367073	0.0634093	0	0.0604055	0.00575609	0	0.075871	0.100439	0.021431	0	0.0152801	0	0	0.0104521	0	0.540624	0.840514
TCGA_TCGA-B2-5639	0	0.096684	0.228248	0.0935719	0	0.130155	0	0	0.0434908	0	0	0.0453329	0.0272958	0	0.109887	0.129961	0.0189921	0	0.0364887	0	0	0.039893	0	0.499297	0.866542
TCGA_TCGA-CJ-4884	0.0124264	0	0.284422	0.184755	0	0.0320643	0	0.0396904	0.0328489	0.0387457	0	0.0692836	0.00558857	0	0.0439399	0.14287	0.0172715	0.00899031	0.0757769	0	0.00327106	0.00805535	0	0.567139	0.82914
TCGA_TCGA-B0-4688	0	0.0881057	0.01927	0.033036	0	0.18682	0.00173652	0	0.00598964	0	0	0.121782	0.111933	0.00254378	0	0.262143	0	0.0483446	0.118295	0	0	0	0.046	0.164073	1.01612
TCGA_TCGA-AK-3426	0	0.0224461	0.139271	0.30672	0	0	0.0582571	0.0534991	0.0126086	0.0642866	0	0.072693	0.00612455	0.00663647	0.0790093	0.0884667	0.0331716	0	0.0434811	0	0	0.0133288	0	0.581749	0.818456
TCGA_TCGA-BP-4784	0	0.0532972	0.600811	0.0377471	0	0.0341873	0	0	0.00250373	0	0	0.0282278	0.00138412	0.0309767	0.0015841	0.119045	0	0.0234006	0.054169	0	0	0.0126661	0	0.660468	0.75378
TCGA_TCGA-CW-6097	0.0381467	0	0.47432	0.114809	0	0.0978217	0.00187382	2.4858e-05	0	0.00650909	0	0.0271751	0.00230172	0.00109064	0.0622504	0.100422	0.0153733	0	0.0509522	0	0	0.00692915	0	0.661629	0.752585
TCGA_TCGA-B0-4690	0	0.0344795	0.0262435	0.201041	0	0.0871732	0.0285654	0.0651768	0.005218	0.0485808	0	0.0333779	0	0	0.141625	0.187158	0.0207421	0	0.0471818	0	0	0.0734367	0.016	0.25187	0.988242
TCGA_TCGA-BP-4325	0.0336057	0	0	0.320855	0	0.0511726	0	0.0645936	0	0.0370037	0	0.0631946	0.0635709	0	0.115877	0.223086	0	0	0.0264828	0	0.000558228	0	0.007	0.311554	0.967093
TCGA_TCGA-CJ-4893	0	0	0	0.370874	0	0.155858	0.010642	0.0226649	0	0.0655294	0	0.0399285	0.0846992	0	0.0583464	0.138388	0	0	0.0530701	0	0	0	0.017	0.235731	1.01257
TCGA_TCGA-BP-4799	0.0052499	0	0.0402904	0.276997	0	0.0846984	0.0532935	0.0575793	0	0.113004	0	0.0539853	0.0426429	0.0910768	0.0573455	0.0993203	0	0	0.024517	0	0	0	0.144	0.0930382	1.074
TCGA_TCGA-B0-5711	0	0.0232319	0.0104058	0.186547	0	0.169713	0	0.00800813	0.000362958	0.0466083	0	0.0509339	0.0305877	0.0459544	0.0844248	0.160764	0.0306086	0	0.14824	0	0	0.00360865	0.194	0.0761049	1.05638
TCGA_TCGA-BP-4797	0	0.00280571	0.037053	0.165523	0	0.163118	0	0.0236034	0.000588985	0.047209	0	0.0461938	0.0801734	0.0110016	0.0919766	0.26472	0	0	0.0364275	0	0	0.029606	0.001	0.429832	0.902035
TCGA_TCGA-T7-A92I	0.0153516	0	0	0.0948237	0	0.385256	0	0.0271694	0.000723778	0	0	0.0523809	0.166328	0	0.022888	0.127598	0.0903113	0.0117023	0	0	0	0.0054664	0.181	0.0803517	1.06386
TCGA_TCGA-CJ-4641	0	0	0.202494	0.248491	0	0.110459	0	0.0795734	0.0391845	0	0	0.0400647	0.0203494	0.0122589	0.101442	0.0718805	0.0368394	0	0.0369625	0	0	0	0.001	0.471923	0.880719
TCGA_TCGA-CJ-5686	0.0120977	0	0.152458	0.136341	0	0.216775	0.0314082	0.0166025	0	0.0454062	0.0133025	0	0	0	0.073008	0.234343	0.00693428	0.00698682	0.00981044	0	0	0.0445264	0.008	0.291833	0.964906
TCGA_TCGA-B0-4834	0.206648	0	0	0	0	0.217856	0	0	0	0	0.111884	0.0659142	0.114097	0	0	0.17956	0	0	0.0642711	0	0.0397693	0	0.999	-0.227702	1.1858
TCGA_TCGA-A3-3325	0	0.0244076	0.133272	0.0440052	0	0.221661	0.00409029	0	0	0	0	0.0302666	0.0989913	0	0.0382332	0.294047	0.0329746	0	0.0731451	0	0	0.00490622	0.005	0.335745	0.943196
TCGA_TCGA-B0-5702	0	0.0808132	0.280854	0.128507	0	0.0252701	0	0.0354559	0.0685198	0	0	0.12868	0.0346779	0.0155866	0.0139328	0.0848693	0.0111964	0	0.0849053	0	0	0.00673222	0	0.628773	0.788801
TCGA_TCGA-AK-3431	0.0541936	0	0	0.0824928	0	0.275944	0.0113419	0	0	0	0.129658	0	0.148238	0.109733	0.0324329	0.119524	0	0	0.0358242	0	0	0.000618273	0.026	0.195163	1.00953
TCGA_TCGA-BP-4758	0.0137184	0	0.224248	0.358813	0	0	0	0.11231	0.0278252	0	0	0.0850383	0.0116611	0	0.0618371	0.0595536	0.0148724	0	0.0240074	0	0.00424973	0.00186594	0.002	0.343212	0.954794
TCGA_TCGA-B0-4848	0	0.00779486	0.123957	0.277992	0	0	0	0.010008	0.0284779	0.0351639	0	0.00729705	0.0726413	0.0385335	0.0999882	0.241238	0	0	0.0412351	0	0	0.0156739	0.008	0.299877	0.962098
TCGA_TCGA-CJ-4888	0.0149169	0	0.287712	0.353903	0	0.015941	0.0445806	0.0638597	0	0	0	0.00523248	0.0170836	0	0.067818	0.0858817	0.0146549	0	0.0167821	0	0.00149682	0.0101377	0	0.520805	0.853111
TCGA_TCGA-A3-3382	0.0174474	0	0	0.261226	0	0.273533	0	0.0122367	0.00772167	0	0	0.0326188	0.0100257	0.00717361	0.0702028	0.26097	0	0	0.0182612	0	0	0.0285835	0.031	0.184577	1.02713
TCGA_TCGA-B0-5081	0.0200827	0	0.207056	0.203747	0	0.175075	0	0.0803474	0.0338681	0.0551358	0	0.0339121	0.00189998	0.00906975	0.0791952	0.0687331	0.019139	0	0.00293615	0	0	0.00980251	0.001	0.402668	0.918777
TCGA_TCGA-BP-4159	0.00328717	0	0	0.0431225	0	0.182393	0	0	0	0.0789898	0.0987795	0.0790471	0.15255	0.00275291	0.0687564	0.157884	0.0126303	0	0.119807	0	0	0	0.015	0.261603	0.986892
TCGA_TCGA-CW-5588	0.00518342	0	0.433995	0.0747098	0	0.0247438	0.00470345	0	0.0287947	0	0	0.0298742	0.00397511	0.0528446	0.0428674	0.200805	0.00865635	0	0.0702555	0	0	0.0185918	0	0.750853	0.6937
TCGA_TCGA-CW-5591	0.0799322	0	0	0.0227843	0	0.147744	0	0	0	0	0	0.0562533	0.0836527	0	0.0730659	0.371717	0	0	0.137976	0	0	0.0268751	0.959	-0.036373	1.10042
TCGA_TCGA-B0-5693	0.0801737	0	0	0.0322224	0	0.139658	0	0	0	0	0.0591234	0.0398206	0.054282	0	0.134154	0.224034	0.00449583	0	0.194744	0	0	0.0372915	0.349	0.0383763	1.06918
TCGA_TCGA-BP-4804	0	0.00416896	0.171135	0.297776	0	0	0.00889444	0.0425734	0.0401611	0.050501	0	0.0356685	0	0.098514	0.0647069	0.154993	0	0	0.0277747	0	0	0.00313257	0.001	0.427537	0.903495
TCGA_TCGA-B0-5710	0.0584883	0	0	0.0959957	0	0.264156	0	0.0371504	0	0.0655708	0.0242056	0	0.00572741	0.13428	0.107136	0.151557	0.016182	0	0.0382959	0	0	0.00125469	0.016	0.245128	0.990746
TCGA_TCGA-CZ-4865	0.00342088	0	0.551949	0.143361	0	0	0	0	0.00216618	0.00910758	0	0.0400362	0.0244442	0	0.0651911	0.102659	0.000979751	3.21195e-05	0.0538217	0	0	0.00283113	0	0.643827	0.765202
TCGA_TCGA-BP-4334	0.0412356	0	0	0	0	0.191846	0	0	0.0130144	0	0	0.195003	0.0787399	0	0	0.254839	0.0248591	0.00503251	0.184395	0	0	0.0110365	0.761	-0.0147369	1.1056
TCGA_TCGA-CZ-5453	0.0347329	0	0	0	0	0.096192	0.0180793	0	0	0	0.0482649	0.054622	0.085423	0.100518	0.0465002	0.420533	0	0	0.0717454	0	0	0.0233888	0.474	0.0212798	1.09977
TCGA_TCGA-AK-3461	0.0555967	0	0	0.0964205	0	0.341611	0.0157742	0	0	0	0.0958599	0.0345254	0.155559	0	0.0652311	0.0513341	0.000455905	0.00521524	0.0720142	0	0	0.010402	0.144	0.0929357	1.06148
TCGA_TCGA-DV-5573	0.00045416	0	0	0.433192	0	0.00775238	0	0.074607	0.0282834	0.0871816	0	0.109436	0.0344117	0	0.0598036	0.158476	0	0	0.00629002	0	0	0.000111778	0	0.527563	0.851802
TCGA_TCGA-B0-4813	0.0883716	0	0	0.000492693	0	0.167592	0	0.0564377	0.0394662	0.00116247	0	0.104948	0.0519898	0.0765431	0.0496643	0.332846	0	0	0.0243128	0	0	0.00617351	0.051	0.154404	1.0295
TCGA_TCGA-BP-4329	0	0.0578631	0	0.097781	0	0.214271	0	0.0201624	0.0119654	0	0	0.0694088	0.0431085	0.00220949	0.113283	0.245599	0.0204319	0	0.098338	0	0	0.00557837	0.027	0.194539	1.00706
TCGA_TCGA-BP-4756	0.0974141	0	0	0.157597	0	0.0980218	0	0.0645511	0	0	0	0.0978726	0.0153097	0	0.141648	0.240637	0.0824977	0	0.00445102	0	0	0	0.074	0.130672	1.04812
TCGA_TCGA-BP-5169	0	0.0135889	0.707303	0.0799547	0	0.0107583	0	0.0182352	0.0322192	0.000982923	0	0.0193413	0	0.0241826	0.0174826	0.0599641	0	0	0.00659035	0	0	0.00939655	0	0.723813	0.695758
TCGA_TCGA-B0-5696	0.0320447	0	0	0.254074	0	0.0404085	0	0.0256077	0	0.00842853	0	0.075537	0.180502	0	0.0958725	0.190213	0	8.72877e-05	0.0949641	0	0	0.00225986	0.1	0.113021	1.04749
TCGA_TCGA-EU-5904	0.0890537	0	0	0.0803643	0	0.328173	0	0.0151357	0	0.0168535	0	0.0689383	0.0586046	0	0.0650709	0.152244	0.0262678	0.016572	0	0.051103	0	0.0316188	0.339	0.0403441	1.07804
TCGA_TCGA-CZ-4862	0	0.00149493	0.158343	0.347985	0	0.0232384	0	0.03766	0.010234	0.0779097	0	0.033876	0.0503229	0	0.10412	0.115176	0	0	0.0396398	0	0	0	0.001	0.420275	0.909358
TCGA_TCGA-CZ-5458	0.0391328	0	0	0.191221	0	0.308921	0	0	0	0	0	0.0566027	0.119748	0	0.0722335	0.145191	0	0.00675896	0.0464574	0	0	0.0137346	0.026	0.201539	1.0129
TCGA_TCGA-3Z-A93Z	0.00487501	0	0.279952	0.107474	0	0.033311	0	0.0191223	0.017667	0	0	0.130862	0.0511629	0	0.102144	0.107428	0.0435683	0	0.102433	0	0	0	0.001	0.425581	0.90512
TCGA_TCGA-CZ-5462	0	0.077794	0.060575	0.0629653	0	0.17265	0	0.00909763	0	0	0	0.0569743	0.091258	0	0.0865199	0.15761	0.00421589	0	0	0.120934	0.0127713	0.0866349	0.014	0.266452	0.976574
TCGA_TCGA-B0-5694	0.0107097	0	0	0.01879	0	0.188955	0	0.000537426	0.0113657	0	0.106021	0.0634344	0.0852921	0.0825567	0.08072	0.277342	0.00937478	0	0.0649018	0	0	0	0.026	0.200186	1.01132
TCGA_TCGA-BP-4782	0.0120487	0	0	0.205328	0	0.11098	0.00771156	0.0452447	0.024591	0	0.023455	0.0450355	0.0295149	0.0381093	0.0821179	0.304187	0	0	0.0493752	0	0	0.0223018	0.006	0.32909	0.950995
TCGA_TCGA-CJ-4643	0.0348727	0	0	0.126892	0	0.248704	0	0.0192092	0	0.0154183	0	0.030191	0.167509	0	0.0858939	0.226774	0	0	0.0445355	0	0	0	0.028	0.190008	1.01124
TCGA_TCGA-B2-4101	0.0107014	0	0.297626	0.116299	0	0.140662	0.00936919	0	0	0.0447243	0	0.0442201	0.0220378	0	0.0795916	0.114896	0.0393751	0	0.080497	0	0	0	0	0.503296	0.864506
TCGA_TCGA-B2-5636	0	0.0712626	0.00622203	0.0474519	0	0.247054	0	0	0.0072818	0	0	0.137359	0.0499566	0	0.0288484	0.136837	0.00473487	0.00163893	0.250367	0	0	0.0109854	0.112	0.104716	1.04503
TCGA_TCGA-CZ-4857	0.0417281	0	0	0.103177	0	0.250422	0	0.0377607	0.0146005	0	0	0.0474057	0.0899552	0.0170818	0.0908045	0.224337	0	0	0.0562849	0	0	0.0264427	0.034	0.177465	1.01464
TCGA_TCGA-EU-5906	0.058956	0	0	0.0158573	0	0.312856	0.0223929	0	0	0.0470108	0	0.00143804	0.0660338	0	0.0703516	0.277959	0.00462992	0	0.0931186	0	0	0.0293963	0.083	0.1244	1.03118
TCGA_TCGA-AK-3433	0.0173713	0	0	0	0	0.283962	0	0	0.00460735	0.00755471	0.0148823	0.129089	0.095619	0	0.111352	0.246125	0	0	0.0894384	0	0	0	0.475	0.0209252	1.09071
TCGA_TCGA-B2-5635	0.0138549	0	0	0.13204	0	0.205853	0	0.035119	0	0.039732	0	0.052794	0.137612	0	0.0726339	0.253282	0	0.00160051	0.0554789	0	0	0	0.041	0.167513	1.02225
TCGA_TCGA-CJ-4891	0	0	0.343045	0.0189905	0	0.024056	0.0145793	0.00134054	0.0159552	0.00333882	0.0288142	0	0.112983	0.0852672	0.0372192	0.225886	0	0.0203008	0	0.00411282	0	0.0641117	0	0.527823	0.849218
TCGA_TCGA-B2-3923	0.0289364	0	0	0	0	0.386356	0	0.0191725	0	0.0520885	0	0.0911299	0.00780782	0.0498571	0.00917616	0.200401	0	0.0186083	0.116255	0	0	0.020211	0.784	-0.0168415	1.10058
TCGA_TCGA-A3-3317	0.0436992	0	0	0.0954756	0	0.235342	0	0.02577	0	0.0105941	0	0.0311295	0.0671992	0	0.143899	0.29553	0.00992456	0	0.0414374	0	0	0	0.014	0.266011	0.981399
TCGA_TCGA-B0-4816	0.0367528	0	0	0.111987	0	0.139069	0	0	0.016209	0	0.071108	0.011043	0.322823	0	0.0347611	0.208794	0	0.00279722	0.037759	0	0	0.00689751	0.021	0.2203	1.00266
TCGA_TCGA-B0-4828	0.0679214	0	0	0.234821	0	0.192848	0	0.0652834	0.0175486	0.020749	0.00244697	0.0653493	0.132391	0	0.0638003	0.0578181	0	0.00872768	0.0702951	0	0	0	0.113	0.104232	1.06097
TCGA_TCGA-CJ-4869	0.0126246	0	0.220966	0.423263	0	0	0	0.0595766	0.0436027	0.0314196	0	0.0662291	0.00369805	0	0.0399291	0.0508666	0.0134878	0	0.0269585	0	0	0.00737815	0	0.577578	0.816054
TCGA_TCGA-MM-A563	0	0.0199549	0.192002	0.16106	0	0.0782045	0	0.0497298	0.0302784	0.0470887	0	0.0508292	0.0426418	0.0206495	0.104334	0.115333	0.0364246	0	0.0506701	0	0	0.000799854	0.001	0.395025	0.918561
TCGA_TCGA-CJ-5675	0	0	0	0.473716	0	0	0	0.0718737	0.0393215	0.0875545	0	0.087603	0.0543007	0	0.0560063	0.0999416	0	0	0.0263884	0	0	0.00329444	0	0.502252	0.869607
TCGA_TCGA-EU-5907	0	0	0	0.00190305	0	0.273522	0	0.0481291	0	0.0460147	0	0.0396858	0.138856	0	0.0938633	0.308356	0	0.015672	0.0198807	0	0	0.0141181	0.078	0.127193	1.04219
TCGA_TCGA-B2-5633	0.0331812	0	0	0.025118	0	0.211114	0	0	0	0.0395231	0	0.0333649	0.0314868	0.014685	0.0852769	0.418438	0.00955954	0	0.0982529	0	0	0	0.011	0.270984	0.977552
TCGA_TCGA-CZ-4854	0.00333924	0	0.4656	0.076881	0	0.0905007	0	0	0.0644822	0	0	0.0394817	0	0.114986	0.0473299	0.0761788	0	0	0.0138614	0	0	0.00735824	0	0.596295	0.803196
TCGA_TCGA-BP-4759	0.0253766	0	0	0.2792	0	0.198683	0	0	0.00792794	0	0.0468919	0.0419874	0.0180719	0.0169975	0.0722562	0.208627	0	0.00606874	0.0706763	0	0	0.00723511	0.021	0.220308	1.00824
TCGA_TCGA-CJ-4874	0.0268786	0	0	0.329498	0	0.0783272	0	0.0401496	0	0.081504	0	0.0737238	0.0650147	0	0.0917831	0.179836	0	0.0004937	0.0327921	0	0	0	0.007	0.30414	0.976174
TCGA_TCGA-CZ-4861	0	0.0841763	0.0244376	0.0273534	0	0.193067	0.0271703	0.00738255	0.0138828	0	0.00292468	0.00288086	0.0277285	0	0.170102	0.293705	0.01336	0	0	0.024141	0.0238854	0.0638022	0.002	0.358332	0.938311
TCGA_TCGA-B0-5102	0	0.0427838	0.0436553	0.167558	0	0.127305	0	0.019253	0.0120267	0.000153876	0	0.131109	0.0112651	0	0.0687384	0.252213	0.014803	0	0.109135	0	0	0	0.008	0.296347	0.965828
TCGA_TCGA-DV-5569	0.070814	0	0	0.172073	0	0.166508	0.00637394	0.00653587	0.00331527	0.0456146	0	0.0633535	0.0673141	0.0184628	0.148767	0.148532	0.00785431	0	0.0655182	0	0	0.00896294	0.04	0.169049	1.02991
TCGA_TCGA-B8-4622	0.0256611	0	0	0.079499	0	0.258054	0.00451009	0	0.0212873	0	0.0811471	0.00514384	0.164706	0	0.0627325	0.242008	0	0	0.0467128	0	0	0.00853844	0.016	0.250241	0.983513
TCGA_TCGA-CZ-5460	0.00603229	0	0.233582	0.201459	0	0.132948	0	0.0631495	0.0638475	0.0178043	0	0.102475	0.0100546	0	0.0623784	0.0573634	0.00890306	0	0.0189137	0	0.00639425	0.014696	0.001	0.383937	0.93009
TCGA_TCGA-CJ-4871	0.0419157	0	0	0.171086	0	0.146407	0	0.00934935	0.0179385	0.0189457	0	0.0480391	0.0732906	0.0217855	0.118811	0.224452	0	0	0.0774454	0	0	0.0305354	0.054	0.149206	1.02968
TCGA_TCGA-A3-3378	0.0153454	0	0.327166	0.108677	0	0.042735	0.00343986	0.0405783	0.0162963	0	0	0.0220615	0.0011764	0	0.0702126	0.204263	0.0133415	0	0.0409557	0	0	0.0937523	0	0.554696	0.835081
TCGA_TCGA-BP-5189	0.00131061	0.00179202	0.0177059	0.0282179	0	0.170193	0.0134096	0	0.0113989	0	0.000525429	0	0.179923	0	0.0944171	0.288131	0.00535511	0	0.130199	0	0	0.0574209	0.04	0.169441	1.01922
TCGA_TCGA-A3-A6NJ	0	0	0.210984	0.398702	0	0	0.00783621	0.0374206	0.0250649	0	0	0.0440543	0.0479992	0	0.105913	0.0826436	0	0	0.0355512	0	0	0.00383096	0	0.54417	0.839268
TCGA_TCGA-A3-3385	0.00151069	0	0	0	0	0.179667	0.00395807	0	0.00823068	0	0.0677577	0	0.0961105	0	0.0112848	0.289258	0.139246	0	0.169985	0	0	0.032991	0.261	0.0603452	1.05623
TCGA_TCGA-B0-5700	0.042972	0	0	0.0921637	0	0.231308	0	0.0364162	0.00715941	0.0490175	0	0.102775	0.114013	0	0.0957615	0.150986	0	0.00925071	0	0.0681769	0	0	0.533	0.013278	1.10149
TCGA_TCGA-CJ-6032	0.0472154	0	0	0.223634	0	0.152012	0	0.0508819	0	0.0549096	0	0.0620481	0.0823557	0	0.108141	0.200687	0	0	0.0181154	0	0	0	0.181	0.0803966	1.07416
TCGA_TCGA-B0-4846	0.104442	0	0	0.131405	0	0.267685	0	0.0641266	0.00693355	0	0	0.0687197	0.0120075	0	0.169621	0.13891	0.0116748	0	0.0137237	0	0	0.0107517	0.01	0.277151	0.986564
TCGA_TCGA-CJ-4644	0	0	0.118341	0.322777	0	0	0.0150447	0	0.000379087	0.0732787	0	0.0342004	0.0933379	0	0.0776167	0.226295	0	0	0.038095	0	0	0.000635543	0.001	0.425271	0.904619
TCGA_TCGA-B8-5163	0.0128911	0	0.302063	0.132515	0	0.119384	0.0155925	0.0190775	0.0285496	0.041372	0	0.0323077	0.00151858	0	0.0783515	0.135172	0.00855379	0	0.0484458	0	0	0.0242069	0	0.501523	0.864948
TCGA_TCGA-A3-3329	0.0227569	0	0	0.161075	0	0.21628	0	0.0505371	0	0	0	0.0358276	0.100866	0	0.0880203	0.284233	0	0	0.0364371	0	0	0.00396716	0.022	0.216085	1.00157
TCGA_TCGA-CZ-4860	0	0.106309	0.00985469	0.113607	0	0.109865	0	0	0.0444765	0.0373068	0	0.0874256	0	0.0565013	0.131989	0.252877	0.00797842	0	0.00259586	0	0.00919748	0.0300174	0.009	0.280873	0.977791
TCGA_TCGA-CJ-6030	0.019484	0	0.200899	0.129573	0	0.0893034	0.00959118	0.0451276	0.000985277	0.023795	0	0.017621	0	0	0.0544673	0.274622	0.0132398	0.000245389	0.0540828	0	0	0.0669633	0.001	0.461788	0.88726
TCGA_TCGA-AK-3440	0.145658	0	0	0	0	0.202912	0	0.046598	0	0	0.0129559	0.0712864	0.105547	0	0	0.148037	0	0.189067	0	0	0.0779394	0	0.999	-0.127992	1.13379
TCGA_TCGA-BP-4977	0.0466755	0	0	0.0801526	0	0.296757	0	0	0.0293868	0	0.0138761	0.00268822	0.0488104	0.01454	0.0948868	0.30338	0	0	0.0649559	0	0	0.00389074	0.031	0.1831	1.01295
TCGA_TCGA-BP-4353	0.0348722	0	0	0.211017	0	0.146258	0.0387245	0	0	0.0574581	0	0	0.0370783	0	0.088468	0.353184	0	0	0.0279022	0	0	0.00503737	0.007	0.322796	0.954856
TCGA_TCGA-A3-3363	0.035076	0	0	0.0568061	0	0.158057	0	0	0	0	0	0.0279402	0.0878656	0	0.0158389	0.403583	0	0	0.18895	0	0	0.0258828	0.017	0.240596	0.988089
TCGA_TCGA-CZ-4864	0	0.00639236	8.59268e-05	0.351817	0	0.0422173	0	0.0771833	0.0145804	0	0	0.0505974	0.114884	0	0.0898514	0.210751	0	0	0.04164	0	0	0	0.002	0.377086	0.930367
TCGA_TCGA-CJ-5689	0	0	0.319011	0.220371	0	0	0.0250387	0.0181562	0.0194907	0.00758248	0.011876	0.0377353	0.0318702	0.0193626	0.0212509	0.161489	0.024765	0	0.0527518	0	0	0.0292491	0	0.602774	0.809419
TCGA_TCGA-CJ-5680	0.00484179	0	0	0.0407778	0	0.256923	0	0	0	0	0	0.0523574	0.330565	0	0.0526567	0.170141	0	0.000404411	0.0715425	0	0	0.01979	0.101	0.111319	1.05126
TCGA_TCGA-B0-4852	0.00604487	0	0.47514	0.101036	0	0.0303421	0	0.0208535	0.00658626	0	0	0.0916627	0.0259714	0	0.0622368	0.074478	0.0173626	0	0.064143	0	0.0140334	0.0101096	0	0.658169	0.75605
TCGA_TCGA-B8-A54D	0.00913336	0	0.170357	0.346675	0	0	0.00238436	0.0541521	0	0.0953495	0	0.0692803	0	0	0.0476883	0.14479	0.0157238	0	0.0339611	0	0	0.0105057	0.001	0.459267	0.888728
TCGA_TCGA-BP-4326	0.0806858	0	0	0.00292542	0	0.229406	0	0	0.0197124	0	0.0942494	0.0139166	0	0.0733273	0.0797862	0.216429	0	0	0.126554	0	0	0.063008	0.052	0.152461	1.01972
TCGA_TCGA-B0-5705	0	0	0.011813	0.309012	0	0.0347072	0	0.0565413	0.0271503	0.0338809	0	0.0714035	0.0691199	0	0.109384	0.185272	0.00715248	0	0.0805481	0	0	0.00401449	0.106	0.108538	1.05959
TCGA_TCGA-A3-3349	0.0682805	0	0	0.183083	0	0.0450885	0.0254606	0	0.00778188	0	0.0709865	0.0217787	0.114008	0	0.00464211	0.327374	0	0.00252264	0.115205	0	0	0.0137885	0.083	0.124547	1.03512
TCGA_TCGA-A3-3343	0	0.0207422	0.0278135	0.0763107	0	0.233877	1.08437e-05	0.00205613	0	0	0.0678776	0.0266696	0.0586232	0	0.126552	0.214129	0.0315228	0	0.0921006	0	0.00821224	0.0135023	0.008	0.287783	0.966233
TCGA_TCGA-BP-5008	0.0147438	0	0.0271603	0.179294	0	0.342177	0.000886129	0.0095245	0	0.0136444	0	0.0450917	0.0182286	0.0156778	0.153738	0.123412	0.0165641	0	0.0383044	0	0.00155337	0	0.051	0.153817	1.04729
TCGA_TCGA-A3-3313	0.0321902	0	0	0	0	0.150532	0	0.0153705	0	0	0.00361209	0.0313616	0.252133	0	0.0663031	0.371623	0	0.00949688	0.0422605	0	0.0251176	0	0.334	0.0415761	1.08652
TCGA_TCGA-B0-5097	0.0668853	0	0	0.0278325	0	0.248609	0.0406867	0.00696614	0.0117786	0	0.00325323	0	0	0.290461	0.0562788	0.195936	0	0	0.0314924	0	0	0.0198207	0.006	0.330166	0.955053
TCGA_TCGA-CZ-5463	0.0426454	0	0	0.0913774	0	0.201088	0	0.0325568	0.00690589	0.0834063	0	0.0430949	0.0438383	0	0.157962	0.255451	0	0.00227426	0.0344415	0	0	0.00495815	0.016	0.248162	0.994916
TCGA_TCGA-BP-4173	0	0.0415366	0.0831746	0.443128	0	0	0	0.0904187	0.0297618	0.0309131	0	0.0247671	0.0315702	0	0.0754186	0.104797	0.020229	0	0	0	0.0073899	0.0168947	0	0.489534	0.871338
TCGA_TCGA-B2-4098	0	0.0148978	0.333079	0.0347433	0	0.0127303	0.0287819	0.0216004	0.0036403	0	0	0.00750376	0	0.149423	0.0312411	0.267907	0.00704192	0	0.0275762	0	0	0.0598343	0	0.519935	0.854038
TCGA_TCGA-MW-A4EC	0.0331516	0	0	0.0649862	0	0.220935	0	0.0371851	0.0162944	0	0.0222938	0.0518249	0.121368	0	0.106928	0.197497	0	0.00347959	0.124056	0	0	0	0.055	0.148129	1.02347
TCGA_TCGA-B8-4146	0.0483821	0	0	0.063635	0	0.288082	0.0632099	0	0	0.0328342	0	0.0280359	0.010188	0.00328265	0.120569	0.223037	0.00135471	0.0036941	0.0811382	0	0.0320914	0.000465567	0.021	0.220095	0.996559
TCGA_TCGA-6D-AA2E	0.00752082	0	0.297628	0.199974	0	0.0651789	0	0	0.0142133	0	0	0.0942186	0.0163943	0	0	0.179669	0.0274068	0.0113802	0.0856405	0	0	0.000775547	0	0.486371	0.873363
TCGA_TCGA-B0-4824	0.0366698	0	0	0.269986	0	0.133629	0	0.06664	0.00272362	0.0370068	0	0.0756327	0.0610688	0	0.127057	0.159937	0.00386178	0	0.0257878	0	0	0	0.047	0.162341	1.04434
TCGA_TCGA-B0-4837	0.0339955	0	0	0.064562	0	0.213787	0	0	0.0476872	0	0.0603455	0.0193312	0.0144363	0.316586	0.026821	0.155382	0	0	0.0406728	0	0	0.00639347	0.002	0.35495	0.943874
TCGA_TCGA-BP-5192	0.0320131	0	0	0.133117	0	0.204518	0	0	0	0.0501642	0	0.0716858	0.0302987	0	0.0787772	0.205383	0.024952	0.00422342	0.164867	0	0	0	0.641	-0.00145114	1.08834
TCGA_TCGA-AK-3454	0.00604585	0	0.406368	0.156402	0	0	0	0.0351074	0.0245481	0.010407	0	0.0776785	0.00528838	0	0.0254135	0.147352	0.0170121	0.00211495	0.0813513	0	0	0.00491153	0	0.598922	0.803546
TCGA_TCGA-CJ-4907	0.0401572	0	0	0.0798756	0	0.179132	0	0	0	0	0.0258295	0.066593	0.152039	0	0.0780286	0.276008	0	0.000148596	0.101199	0	0	0.000989509	0.072	0.132	1.03262
TCGA_TCGA-B0-4815	0.0101331	0	0.376249	0.24566	0	0	0.0165131	0.0648572	0.0213936	0.00767032	0	0.0423481	0.00594861	0	0.0774289	0.0714143	0.0171451	0	0.0330563	0	0	0.0101821	0	0.60977	0.795497
TCGA_TCGA-CJ-6027	0	0.0602517	0.0430677	0.311761	0	0	0.0229048	0.0761013	0	0.134647	0	0.0562257	0	0.0317383	0.104264	0.124304	0.0132008	0	0.0169262	0	0	0.00460637	0	0.513583	0.857421
TCGA_TCGA-A3-3311	0.00515606	0	0.263068	0.113432	0	0.0264983	0	0.038305	0	0.0434387	0	0.0143363	0.110769	0	0.0927917	0.238273	0	0	0.0487664	0	0	0.00516607	0.001	0.447128	0.893608
TCGA_TCGA-BP-4351	0.0415224	0	0	0.14699	0	0.246804	0	0.0230908	0	0	0.117665	0.0500886	0.0840493	0	0.0429168	0.201613	0	0	0.04526	0	0	0	0.123	0.101503	1.06185
TCGA_TCGA-CW-6090	0	0	0.338608	0.129602	0	0.0322479	0.014303	0.016055	0	0.0406897	0	0	0.014143	0.0324773	0.0331586	0.308249	0	0	0.014789	0	0	0.0256776	0	0.57419	0.822661
TCGA_TCGA-BP-4166	0	0	0.191679	0.176612	0	0.113182	0.0213837	0	0	0.0363324	0.00409387	0.0371899	0.00994208	0.0114618	0.0644222	0.234131	0.0103122	0	0.0827505	0	0	0.00650726	0.002	0.36891	0.929928
TCGA_TCGA-B0-4841	0.011252	0	0	0.211036	0	0.14369	0	0	0.00770401	0	0.0529633	0.123506	0.0395387	0	0.0927865	0.17471	0	0	0.142814	0	0	0	0.017	0.239752	1.00323
TCGA_TCGA-BP-4165	0.0262437	0	0	0.289242	0	0.0829978	0.00501539	0.00832178	0.0200798	0	0.223265	0.0738327	0.0424676	0.000210478	0.0577119	0.0598694	0.0123472	0	0.0983956	0	0	0	0.034	0.179042	1.06985
TCGA_TCGA-CW-5583	0.091297	0	0	0.118788	0	0.154069	0	0.00374228	0.022309	0	0.0734924	0.0400634	0.0308334	0	0.122061	0.180542	0	0.00500175	0.118411	0	0	0.0393897	0.103	0.110459	1.04471
TCGA_TCGA-BP-4993	0.0552243	0	0	0.375416	0	0.104699	0	0.0242537	0.00140833	0.0110108	0.00997648	0.0456925	0.04396	0	0.0964073	0.169564	0	0	0.0621216	0	0	0.000266865	0.021	0.223982	1.01103
TCGA_TCGA-CJ-4887	0.0204801	0	0	0.404404	0	0	0	0.0371677	0.0393406	0.0125168	0	0.0645158	0.0866568	0	0.0983902	0.204714	0	0.00171878	0.0300944	0	0	0	0.001	0.445068	0.896487
TCGA_TCGA-BP-4965	0.049784	0	0	0.0462566	0	0.251538	0	0.0132764	0	0.0168307	0	0.0365092	0.123269	0	0.0937506	0.252526	0	0.00391746	0.0987778	0	0	0.0135645	0.064	0.141352	1.02595
TCGA_TCGA-AK-3456	0.0586863	0	0	0	0	0.165107	0.0149669	0	0	0	0.027738	0.0315281	0.0275113	0.0422456	0	0.507248	0.00602602	0	0.0987201	0	0	0.0202225	0.021	0.222436	1.00669
TCGA_TCGA-CZ-4863	0.00359091	0	0	0.316821	0	0.098616	0	0.0636165	0	0.0913421	0	0.0733123	0.0610026	0	0.0880973	0.145293	0.0122018	0	0.045094	0	0	0.00101184	0.001	0.399221	0.924909
TCGA_TCGA-BP-4974	0.108765	0	0	0.151007	0	0.344568	0	0.0340253	0	0	0	0.0553026	0.017187	0	0.0764705	0.174534	0	0.00369592	0	0.0344443	0	0	0.401	0.0316973	1.09542
TCGA_TCGA-B0-4707	0.00384623	0	0.297136	0.393718	0	0.0437306	0.0128776	0.0630927	0.0206768	0	0	0.0574936	0.0187611	0.0220452	0.0636818	0	2.85756e-05	0	0	0	0	0.00291199	0.001	0.448979	0.899818
TCGA_TCGA-A3-3331	0.0552854	0	0	0.111404	0	0.143412	0	0.0365811	0	0.0581667	0	0.0603523	0.0593044	0	0.103788	0.257788	0	0	0	0.103783	0	0.0101353	0.153	0.090051	1.0617
TCGA_TCGA-BP-4766	0.0291602	0	0	0	0	0.141005	0	0.0051255	0	0	0.0639627	0.0489663	0.24352	0.0909117	0.0487409	0.256424	0	0	0	0.0420633	0	0.030121	0.054	0.149419	1.04005
TCGA_TCGA-AK-3458	0.103292	0	0	0.133775	0	0.0373429	0.0138599	0.0462041	0	0.238236	0	0.0563301	0	0	0.0855407	0.104227	0.0296363	0	0.144476	0	0	0.00707807	0.015	0.261363	0.992084
TCGA_TCGA-CJ-4912	0.00104994	0	0.520303	0.0880835	0	0.0359171	0	0.0267162	0.0298075	0	0.0609084	0.0293315	0.017979	0.0465178	0.0006021	0.117355	0	0	0.0222846	0	0	0.00314432	0	0.61675	0.787595
TCGA_TCGA-A3-A6NI	0.000613191	0	0	0.00259493	0	0.181	0	0.0160755	0.00345844	0	0.0488401	0.0488343	0.146074	0	0.0537324	0.404304	0.0309151	0	0.0578007	0	0	0.00575716	0.071	0.132378	1.04211
TCGA_TCGA-BP-4774	0.0470995	0	0	0.150307	0	0.215713	0	0.0253264	0	0.0104911	0	0.122816	0.0599234	0	0.0796621	0.11723	0	0	0	0.171432	0	0	0.231	0.0659745	1.09229
TCGA_TCGA-BP-4330	0.0205602	0	0.293773	0.24092	0	0.0706997	0	0.0374021	0.0375391	0.0103118	0	0.0198537	0.013665	0	0.075473	0.0956255	0.0225749	0	0.0524453	0	0	0.009156	0	0.512974	0.858255
TCGA_TCGA-CZ-5468	0.0377182	0	0	0.177844	0	0.175478	0	0.00754499	0.0413557	0	0.0308838	0.0227002	0	0.180249	0.031824	0.252232	0	0	0	0	0	0.0421704	0.05	0.155724	1.03705
TCGA_TCGA-BP-4762	0.00867614	0	0.43568	0.123915	0	0.0139477	0	0.0010526	0.0289794	0	0	0.0299266	0.0249503	0	0.044189	0.166723	0.0179378	0	0.0927934	0	0	0.0112294	0	0.64441	0.772169
TCGA_TCGA-B0-4838	0.00951444	0	0.19581	0.451877	0	0	0	0.0545236	0.0202401	0.0405804	0	0.0786044	0.00280435	0	0.0537913	0.0339324	0.0105654	0	0.0433314	0	0	0.00442553	0.007	0.322777	0.975168
TCGA_TCGA-CJ-4894	0.0176376	0	0.207148	0.396438	0	0	0	0.0460333	0.0216721	0.0294672	0	0.0756776	0.00601247	0	0.0808492	0.049159	0.0155264	0	0.0450031	0	0	0.00937561	0.002	0.3524	0.951495
TCGA_TCGA-B0-5709	0	0.0111651	0.289118	0.22702	0	0.0628337	0.0126692	0.00392234	0.00225537	0.00523183	0	0.0368422	0.0481663	0	0.100933	0.128043	0.0046544	0	0.0647809	0	0	0.00236487	0	0.496626	0.867496
TCGA_TCGA-CJ-4895	0	0.0423695	0.0601765	0.10639	0	0.14566	0.0133694	0.0821441	0.0140003	0	0	0.0360905	0.0574737	0.0176559	0.122096	0.292418	0.00728915	0	0	0.00150383	0	0.00136305	0.001	0.391283	0.920386
TCGA_TCGA-CJ-4885	0.0718551	0	0	0.223107	0	0.208832	0	0.000301545	0	0.00855203	0	0.0319588	0.174553	0	0.0396696	0.185586	0	0.00605493	0.0495297	0	0	0	0.526	0.0145141	1.08599
TCGA_TCGA-B4-5838	0.0629234	0	0	0.0641839	0	0.232534	0.00605797	0.00864523	0	0.126961	0	0.0209825	0	0.0303645	0.137066	0.212109	0.00187038	0	0.0832677	0	0	0.013035	0.123	0.101512	1.0554
TCGA_TCGA-B0-4836	0.0188778	0	0.26948	0.182266	0	0.105393	0	0.0291529	0.0339132	0	0	0.0528892	0	0.0703397	0.0972373	0.0463478	0.0147101	0	0.0674229	0	0	0.0119702	0	0.477174	0.87797
TCGA_TCGA-B0-5119	0.0158663	0	0	0.389844	0	0.0395414	0	0.048275	0	0	0	0.0758068	0.111562	0	0.0576926	0.197369	0	0	0.0640428	0	0	0	0.182	0.0796872	1.07513
TCGA_TCGA-BP-4343	0	0	0.314763	0.0507824	0	0.101896	0	0.0361177	0	0.0453461	0	0.0370851	0.00407331	0	0.131418	0.156379	0.0336154	0	0.0744274	0	0	0.0140972	0	0.538039	0.844402
TCGA_TCGA-A3-3316	0.0583874	0	0	0	0	0.0879052	0	0.0236966	0	0.0511132	0	0.0371641	0.129914	0.105212	0.039202	0.407306	0	0	0	0.0464866	0	0.0136132	0.02	0.226798	1.0089
TCGA_TCGA-B0-5088	0.0270381	0	0.366821	0.143896	0	0.0514032	0	0.01063	0.0348638	0	0	0.0962919	0.0150042	0.013838	0.0144954	0.202315	0.0093441	0.0107858	0	0	0	0.00327355	0	0.620148	0.789546
TCGA_TCGA-A3-3324	0.00267474	0	0	0.150972	0	0.250056	0	0.0207949	0.00312714	0.00846291	0	0.0647641	0.12444	0	0.081317	0.213678	0.012766	0	0.0657653	0	0	0.00118236	0.013	0.267169	0.978922
TCGA_TCGA-CJ-6031	0	0.00738069	0.262358	0.247785	0	0	0	0	0.0282317	0.00454738	0	0.0581952	0.00870267	0	0.0696832	0.198376	0.0257065	0	0.0786391	0	0	0.0103943	0	0.501594	0.865682
TCGA_TCGA-B0-4701	0.0107518	0	0.27698	0.149019	0	0.154839	0	0.012692	0.0255379	0	0	0.0453292	0.0178281	0.00320817	0.090733	0.070086	0.0326951	0	0.0974069	0	0	0.0128944	0	0.551478	0.839163
TCGA_TCGA-AK-3443	0.504436	0	0	0	0.0198821	0.187401	0	0	0.0107283	0.000624991	0.0436032	0	0.00251638	0.0689864	0	0	0	0	0.13988	0	0.0219412	0	0.999	-0.349631	1.34171
TCGA_TCGA-B0-5108	0.0129	0	0.241041	0.0945361	0	0.151201	0.039458	0	0.0286174	0	0.0403933	0	0.0186232	0.10667	0.065882	0.150494	0.0106853	0	0.00955732	0	0	0.0299412	0	0.493139	0.871529
TCGA_TCGA-B0-5109	0	0.00236334	0.254312	0.348883	0	0	0.0854079	0.0223771	0.00793106	0.0527145	0	0.0273133	0	0.0599482	0.0434191	0.042596	0.0104058	0	0.0148608	0	0	0.0274684	0.001	0.458783	0.888493
TCGA_TCGA-BP-4991	0.0658437	0	0	0	0	0.233	0	0.00157705	0	0	0.0596089	0.0421374	0.0543734	0	0.121534	0.308183	0.00344714	0	0.0967438	0	0	0.0135514	0.105	0.109187	1.04413
TCGA_TCGA-A3-3359	0.0426254	0	0	0.222015	0	0.190667	0	0.0373559	0	0	0	0.0494615	0.0816894	0	0.150519	0.137836	0.00982289	0	0.0636597	0	0	0.0143485	0.007	0.317999	0.959825
TCGA_TCGA-A3-3357	0.032775	0	0	0.179387	0	0.139799	0	0.0451399	0.0310633	0.0727273	0	0.0287919	0.0511924	0	0.0472411	0.329667	0	0	0.0168613	0	0	0.0253545	0.03	0.187904	1.01754
TCGA_TCGA-CZ-4859	0.0202601	0	0	0.146824	0	0.254884	0	0	0.0076498	0.0148979	0.0312817	0.0463858	0.138294	0	0.0999116	0.13191	0.017018	0.000769409	0.0748441	0	6.55994e-06	0.0150639	0.155	0.0885911	1.0579
TCGA_TCGA-BP-4961	0.0641165	0	0	0.0978723	0	0.236662	0.0220787	0	0	0	0.0996531	0	0.0569989	0	0.0386282	0.284662	0	0.000117814	0.0897672	0	0	0.00944276	0.213	0.0707658	1.05465
TCGA_TCGA-A3-A8OU	0	0.00227913	0.350347	0.101992	0	0.13479	0	0.0135305	0.0075448	0	0.0500811	0.00629148	0.069517	0	0.059467	0.171287	0	0	0.0299372	0	0	0.00293591	0	0.661615	0.771003
TCGA_TCGA-BP-4174	0.0136699	0	0	0.215842	0	0.0458947	0.0122386	0.0231479	0.0186636	0.0258034	0	0.00645712	0.169068	0.00444803	0.0875972	0.2584	0	0	0.0661829	0	0.0421869	0.0103998	0.008	0.293376	0.964562
TCGA_TCGA-CJ-4903	0.0120738	0	0.37439	0.195835	0	0.0484632	0.0046953	0.0156219	0.0103055	0.04304	0	0.0531316	0.0277484	0	0.0652467	0.106314	0.0135848	0	0	0.0124934	0.00957317	0.00748266	0	0.690851	0.739583
TCGA_TCGA-B8-5159	0.0481148	0	0	0.277609	0	0.137181	0	0.0153638	0.0157941	0.0557654	0	0.0466702	0.0788948	0	0.119797	0.135696	0	0	0.0602289	0	0	0.00888488	0.106	0.108022	1.06335
TCGA_TCGA-BP-4763	0	0	0	0.108827	0	0.164948	0.0259191	0.0485601	0	0.153199	0	0	0.0251374	0	0.183106	0.200243	0	0	0.0870713	0	0	0.00298922	0.023	0.213462	1.01576
TCGA_TCGA-BP-4795	0.034809	0	0.385493	0.0891098	0	0.110116	0.00378367	0	0.0235707	0	0	0.0390095	0.0354125	0	0.00273382	0.146402	0.00100525	0.0160071	0.102518	0	0	0.0100296	0	0.62797	0.787697
TCGA_TCGA-BP-4346	0	0.0115981	0.079426	0.474323	0	0	0	0.0836516	0.0443098	0.0192349	0	0.0684917	0.050293	0	0.0737439	0.0832337	0.00777635	0	0.00391774	0	0	0	0.001	0.406481	0.923906
TCGA_TCGA-BP-5190	0.0189068	0	0	0.158376	0	0.239141	0	0	0.010624	0.00517889	0.00447097	0.0702594	0.088089	0	0.0824114	0.229937	0	0.00913442	0.0772123	0	0	0.00625948	0.074	0.129589	1.03935
TCGA_TCGA-B0-4810	0.00149782	0	0.0862239	0.414662	0	0	0.0391523	0.0380171	0.0104288	0	0	0.090762	0.0169056	0	0.0628061	0.169681	0.00221246	0	0.0629147	0	0	0.00473568	0.007	0.313252	0.965829
TCGA_TCGA-BP-4803	0	0	0.269823	0.1786	0	0.108921	0	0.00155627	0.00126789	0.00754344	0	0.0504274	0.035505	0.0113633	0.0578033	0.22676	0.0200459	0	0.0204489	0	0	0.00993446	0	0.502476	0.865268
TCGA_TCGA-BP-4164	0.0351523	0	0	0.103557	0	0.240248	0	0.0576559	0	0.0691508	0	0.038833	0.139118	0	0.0868384	0.184684	0	0	0.0443489	0	0	0.000414123	0.193	0.0766694	1.06215
TCGA_TCGA-BP-4338	0	0.040505	0.0620572	0.0377596	0	0.206848	0.00325228	0	0.0363641	0	0	0.00327036	0.0024159	0	0.0249254	0.494698	0	0.0146539	0.0637187	0	0	0.009532	0.046	0.164523	1.02612
TCGA_TCGA-A3-A6NL	0.0101435	0	0.143799	0.114397	0	0.112005	0	0.0142583	0.0173846	0.018978	0	0.105914	0.062819	0	0.0835236	0.173528	0.0194303	0	0.114888	0	0	0.00893185	0.002	0.370764	0.928859
TCGA_TCGA-CZ-5451	0.0685409	0	0	0.116773	0	0.298697	0	0.0105165	0	0.0101694	0	0.0726121	0.00896714	0	0.0958214	0.257228	0	0	0.060675	0	0	0	0.435	0.0281664	1.08694
TCGA_TCGA-B8-4619	0.1739	0	0	0	0	0.317485	0.00294959	0	0	0	0.0632079	0	0.0932439	0	0.0513862	0.18086	0	0.0416764	0.0747696	0	0.000521335	0	0.988	-0.0512657	1.09894
TCGA_TCGA-BP-4982	0	0	0.0458152	0.153896	0	0.221708	0	0.0124287	0	0	0.0107073	0.0168781	0.096846	0	0.0718472	0.316186	0	0	0.0534345	0	0	0.00025307	0.018	0.232744	0.990788
TCGA_TCGA-BP-4998	0	0	0.268759	0.0888634	0	0.147776	0	0	0.00893667	0.060696	0	0.0478623	0.0113741	0	0.0960047	0.155085	0.0307008	0	0.0728923	0	0	0.0110492	0	0.497667	0.867931
TCGA_TCGA-A3-3326	0.0197546	0	0.250654	0.0837217	0	0.135244	0	0	0.038371	0	0.01724	0.0071824	0.0332971	0	0.11054	0.150199	0.0337455	0	0.105472	0	0	0.0145789	0	0.506255	0.865325
TCGA_TCGA-CJ-4870	0.0444663	0	0	0	0	0.229783	0.000313735	0	0.0318785	0.0234195	0.0705897	0.0234493	0.158786	0.0298106	0.0367959	0.247667	0.00126613	0.00309018	0.0814347	0	0	0.0172493	0.166	0.0858921	1.04778
TCGA_TCGA-BP-5185	0.0211626	0	0	0.353492	0	0.0913708	0	0.0393129	0.117944	0.0237037	0	0.0846309	0.00916306	0	0.0481784	0.156128	0	0.00192191	0.0529919	0	0	0	0.088	0.120798	1.07296
TCGA_TCGA-B8-5546	0.0583763	0	0	0.175772	0	0.312202	0	0	0.0118304	0.046408	0	0.0544901	0.0857104	0.00788766	0	0.169812	0	0.0045388	0.051776	0	0.0211961	0	0.348	0.0385268	1.08849
TCGA_TCGA-BP-4781	0.028623	0	0	0.00854758	0	0.0776607	0	0.0289195	0.00764955	0.0542281	0	0.0460277	0.0630079	0.104035	0.0557591	0.281708	0	0	0	0.227348	0	0.0164859	0.008	0.291273	0.978946
TCGA_TCGA-BP-4335	0	0	0.504631	0.140487	0	0.00550835	0	0.0820381	5.63102e-05	0.0303332	0	0.0467298	0.00938771	0	0.0738651	0.0956765	0.0053399	0	0	0.00594721	0	0	0	0.660154	0.751843
TCGA_TCGA-BP-4968	0	0	0.156382	0.32409	0	0.0305152	0	0.0630231	0.0312488	0.0330989	0	0.0867495	0.0648092	0.00123853	0.0713042	0.126519	0	0.00175585	0.00926568	0	0	0	0	0.518246	0.85463
TCGA_TCGA-CJ-4636	0.0332185	0	0.00935249	0.247309	0	0.0761179	0	0.0320132	0.015203	0	0	0.0481912	0.0740152	0	0.0575845	0.382844	0	0	0.0225839	0	0	0.0015666	0.001	0.413231	0.910718
TCGA_TCGA-BP-4176	0	0.0724579	0.052918	0.0213937	0	0.166633	0.0258097	0	0.00294748	0	0.0214043	0	0.0367154	0.155734	0.00114309	0.291613	0.0115494	0.0306659	0	0.0383657	0.0179472	0.052702	0.02	0.228962	0.996176
TCGA_TCGA-BP-4170	0.00649807	0	0.0765914	0.136936	0	0.122198	0	0.0682029	0.0112119	0.101301	0	0.0420046	0.000158669	0	0.138494	0.211717	0.0152759	0	0	0.0509813	0.00333925	0.0150897	0.016	0.247391	0.993304
TCGA_TCGA-A3-3362	0.0660604	0	0	0.125049	0	0.221822	0.00738238	0	0	0	0	0.0157322	0.0827889	0	0.107598	0.256257	0	0	0.0888699	0	0	0.0284406	0.101	0.111676	1.03978
TCGA_TCGA-BP-5000	0	0.0013393	0.232426	0.28261	0	0.0339729	0	0.0572866	0.028688	0.00199794	0	0.066143	0.0514491	0	0.0827693	0.109349	0	0.00497688	0.0469919	0	0	0	0.001	0.45938	0.88732
TCGA_TCGA-CJ-4908	0	0	0.494319	0.168137	0	0	0	0.0159052	0.000359007	0	0	0.0122333	0.0343753	0.0144529	0.0545006	0.151945	0	0	0.0448885	0	0	0.00888444	0	0.684429	0.735099
TCGA_TCGA-B0-5713	0.0231507	0	0	0.18288	0	0.107315	0	0.0276207	0	0.0369154	0.0166027	0.0882954	0.0831543	0	0.184055	0.148938	0	0.000205462	0.100867	0	0	0	0.053	0.150162	1.0498
TCGA_TCGA-B0-4845	0.0512472	0	0	0	0	0.515539	0.00379632	0	0	0	0.0621809	0	0.0620559	0.0181141	0.0636664	0.154851	0	0.000556824	0.0449201	0	0	0.0230721	0.62	0.0019723	1.09606
TCGA_TCGA-CJ-4873	0	0.0119977	0.247066	0.204604	0	0	0	0.00703352	0.0268788	0.0754733	0	0.0748964	0.000537148	0.021043	0.0697695	0.167135	0.0303153	0	0.0544678	0	0	0.00878311	0.001	0.472689	0.88026
TCGA_TCGA-B0-4713	0	0	0.169476	0.281116	0	0.107491	0	0.0442596	0.0765761	0	0.0311626	0.0484529	0.0487408	0	0.0997268	0.0682131	0	0	0.0247851	0	0	0	0.008	0.295305	0.974038
TCGA_TCGA-B0-4714	0.0119443	0	0	0.559033	0	0	0.0186211	0.011088	0.00961862	0	0	0.0833497	0.0285938	0	0.0764374	0.141172	0.00153266	0	0.0586094	0	0	0	0.001	0.46876	0.8885
TCGA_TCGA-BP-5184	0.0495979	0	0	0.220459	0	0.2164	0	0	0	0.0221657	0	0.028958	0.031072	0	0.0980213	0.285347	0.00186358	0	0.046115	0	0	0	0.073	0.131694	1.04361
TCGA_TCGA-BP-4787	0.049201	0	0	0.0824361	0	0.163536	0	0.0464286	0	0.0170529	0	0.0356543	0.121713	0.052274	0.0564453	0.294828	0	0	0.0141221	0	0	0.0663086	0.008	0.295602	0.965667
TCGA_TCGA-CZ-5985	0.0101812	0	0.328325	0.0163471	0	0.0626657	0.00459054	0	0.0310894	0.0431406	0	0.0384159	0	0.0648225	0.0965776	0.164737	0.0317131	0	0.0812892	0	0	0.0261054	0	0.528381	0.850096
TCGA_TCGA-B0-5399	0.0156934	0	0	0.111898	0	0.249011	0	0.00523666	0.0540391	0.00735247	0	0.125516	0.0104222	0	0.0995014	0.124189	0.0880771	0	0.109063	0	0	0	0.007	0.32062	0.95715
TCGA_TCGA-AK-3465	0.106941	0	0	0	0	0.296459	0	0	0	0	0.0315211	0.0626047	0.0378117	0	0.0682742	0.182749	0.0679395	0	0.139333	0	0	0.00636634	0.453	0.0243439	1.06571
TCGA_TCGA-CZ-5469	0	0	0	0.153147	0	0.122229	0	0.0104217	0.0295234	0	0	0.0724564	0.0161665	0.131658	0.00861216	0.36192	0	0.0167104	0.052612	0	0	0.0245436	0.051	0.153924	1.03804
TCGA_TCGA-BP-4798	0.0171728	0	0.17709	0.28794	0	0.0421014	0.0069091	0.0760462	0.0321051	0	0	0.0580325	0.038339	0	0.067523	0.11606	0.0105461	0	0.0509842	0	0	0.0191498	0.002	0.362759	0.934999
TCGA_TCGA-BP-4971	0.0272612	0	0	0.0643985	0	0.293771	0	0.00556733	0.0855851	0	0.00790672	0.0345624	0.0198811	0.139557	0.113269	0.114274	0.051461	0	0.0425044	0	0	0	0.001	0.459618	0.88724
TCGA_TCGA-CZ-5459	0	0	0.252723	0.217878	0	0.045455	0	0.0599897	0.000797172	0.0298927	0	0.0529766	0.00793084	0.0130619	0.0940097	0.14274	0	0	0.0741633	0	0	0.00838293	0	0.478496	0.877333
TCGA_TCGA-B0-4710	0	0.0194859	0.484514	0.186092	0	0	0	0.028102	0.00130859	0.00950499	0.020237	0.0122671	0.0744516	0.0156583	0.0171381	0.0811124	0	0	0.0309932	0	0.00854874	0.010586	0	0.70565	0.71747
TCGA_TCGA-B8-4148	0	0.035853	0.0468174	0.425538	0	0.00214506	0	0.0737307	0.00826664	0.0757857	0	0.0949362	0.0268505	0	0.0989092	0.0978785	0.0130964	0	0	0.000192692	0	0	0.011	0.273041	1.00772
TCGA_TCGA-BP-4337	0.00488578	0.0295338	0.344574	0.0739208	0	0.108629	0.0228701	0	0.0446353	0	0	0.0112049	0.0110747	0.0148708	0.0556915	0.118892	0.0222959	0	0.131904	0	0	0.00501648	0	0.593479	0.814542
TCGA_TCGA-BP-5175	0.0127468	0	0	0.309864	0	0.0389356	0	0.0334026	0.0915188	0	0	0.0718449	0.041621	0.0421504	0.0439224	0.215174	0	0	0.0596357	0	0	0.039184	0.02	0.224813	1.00192
TCGA_TCGA-BP-4973	0.0649021	0	0	0.140449	0	0.342024	0	0.0455063	0	0.0223457	0	0.00965495	0.0944121	0	0.0939844	0.145064	0.00410353	0	0.0320021	0	0	0.00555169	0.035	0.177148	1.02336
TCGA_TCGA-B0-4839	0	0.0193833	0.337562	0.125549	0	0.00827838	0.00725606	0	0	0.0414887	0	0.0751395	0.0645553	0	0.0240843	0.12508	0.0222154	0.0104378	0.126777	0	0	0.0121935	0	0.716935	0.736682
TCGA_TCGA-BP-4969	0.0934879	0	0	0	0	0.301673	0	0	0	0	0	0.110964	0.01142	0	0.16101	0.194564	0.0150159	0	0.111865	0	0	0	0.609	0.0047824	1.10014
TCGA_TCGA-B0-4811	0	0.109384	0.0248901	0.0612383	0	0.186605	0	0.0377143	0.0137048	0.0648382	0	0.145424	0.0118481	0.00127325	0.173235	0.0978182	0.0444082	0	0.0211425	0	0.00647492	0	0.017	0.242248	1.01037
TCGA_TCGA-CW-5580	0.0117877	0	0	0.00885084	0	0.256283	0	0.0146885	0	0	0.00953434	0.0463834	0.278285	0	0.0782729	0.23009	0.002274	0.0174573	0	0.0282771	0	0.0178165	0.04	0.17121	1.02554
TCGA_TCGA-B0-4827	0.020539	0	0.441906	0.161601	0	0.0194997	0	0.0420686	0.0173636	0	0	0.037052	0.0205785	0	0.0554706	0.141867	0.00710652	0	0.0246022	0	0	0.0103454	0	0.607136	0.795409
TCGA_TCGA-CJ-5681	0.0552738	0	0	0.00100955	0	0.0497579	0.00175289	0.00739929	0.0388272	0	0	0.0243627	0.0824285	0.067236	0	0.224251	0.355019	0.0428944	0.0413767	0	0.0084115	0	0.007	0.309293	0.965816
TCGA_TCGA-CW-5590	0.0317111	0	0	0.165841	0	0.275747	0	0.0233329	0	0.0412893	0	0.105499	0.00719438	0.0139024	0.111161	0.184259	0	0	0.0238971	0	0	0.0161668	0.007	0.313494	0.96942
TCGA_TCGA-CJ-4916	0.0197758	0	0.217422	0.370283	0	0	0.0191774	0.0549165	0	0.0937961	0	0.0558023	0	0	0.0703551	0.0597619	0.0240753	0	0.0047208	0	0	0.00991402	0	0.532656	0.845498
TCGA_TCGA-BP-5004	0.0561368	0	0	0.0562104	0	0.172435	0.01315	0	0.0022858	0.0668266	0	0	0	0.229567	0.0702897	0.266282	0	0	0.0527509	0	0	0.0140661	0.002	0.34486	0.946304
TCGA_TCGA-BP-4345	0	0.00177318	0.0785728	0.0593302	0	0.145695	0.0107806	0.0112895	0.035325	0.0109665	0.00211366	0.0120063	0.00734471	0.286719	0.0536575	0.231855	0	0	0.0525716	0	0	0	0	0.501673	0.864973
TCGA_TCGA-B8-5551	0	0.0178265	0.263387	0.250179	0	0	0.0239689	0.0515408	0.0273461	0	0	0.00316077	0.0594507	0	0.0684587	0.204748	0.0126111	0	0.0131384	0	0	0.00418393	0	0.551393	0.839717
TCGA_TCGA-BP-4987	0.0240677	0	0	0.295905	0	0.159823	0	0.00803384	0.000719871	0.0215276	0	0.0470691	0.0331465	0	0.104261	0.183562	0.0105425	0	0.104145	0	0	0.00719714	0.031	0.183702	1.02317
TCGA_TCGA-CJ-4872	0	0	0.424758	0.130272	0	0.103176	0	0	0	0.0441805	0.00623116	0.0120449	0.00413483	0	0.0783983	0.1382	0.00339746	0	0.0510857	0	0	0.00412082	0	0.613604	0.792349
TCGA_TCGA-BP-4777	0.0187405	0	0.279945	0.312784	0	0	0	0.0944441	0	0.0181028	0	0.0551944	0.00644613	0	0.0584874	0.11821	0.0158553	0	0.00590202	0	0.00423902	0.0116482	0	0.631671	0.784409
TCGA_TCGA-CW-5581	0.0263025	0	0	0.154553	0	0.407078	0.00847779	0.0112842	0	0	0	0.0289489	0.0132036	0	0.0989765	0.12852	0.0374809	0.0129832	0.0528945	0	0	0.0192975	0.051	0.154333	1.03901
TCGA_TCGA-B0-5095	0.0780816	0	0	0.0927005	0	0.213118	0	0.0426877	0.0232707	0.0168745	0	0.150418	0.0217832	0.0130476	0.0763442	0.241147	0	0	0	0.00310904	0	0.0274181	0.026	0.195741	1.02331
TCGA_TCGA-BP-4177	0.0928411	0	0	0.074863	0	0.318044	0	0	0	0	0	0.0429647	0.0859662	0	0.0644359	0.265396	0.0154249	0.00216726	0.0375955	0.000302108	0	0	0.73	-0.0125637	1.09198
TCGA_TCGA-DV-5574	0.0153211	0	0.432958	0.182495	0	0	0.0131998	0.00871441	0.00121567	0.0396407	0	0.0105654	0	0	0.0522643	0.203967	0.0167378	0	0.0106007	0	0	0.0123201	0	0.62478	0.78315
TCGA_TCGA-B4-5378	0.138458	0	0	0.118347	0	0.085038	0	0	0	0	0.0793616	0.0582327	0.0446218	0	6.92371e-05	0.305917	0	0.00605689	0.0921183	0.0287478	0	0.0430317	0.963	-0.0378047	1.10621
TCGA_TCGA-B0-5706	0.00540464	0	0.465007	0.266025	0	0	0.0382235	0.0548055	0.0299832	0	0	0.0219677	0.011389	0	0.0374689	0.0470257	0.00100439	0	0.0132009	0	0	0.00849502	0	0.72844	0.697335
TCGA_TCGA-B8-A7U6	0	4.57988e-06	0.437875	0.0401058	0	0.079709	0	0	0	0.0264635	0.00825235	0.032394	0.0560305	0.0429856	0.0732659	0.0859986	0	0	0	0.0983072	0.000512411	0.0180958	0.007	0.305022	0.983102
TCGA_TCGA-A3-3358	0.0114914	0	0.343672	0.163283	0	0	0.0235875	0	0.0311968	0.03825	0	0.0241481	0.00734474	0	0.0579935	0.19849	0.0223666	0	0.0695383	0	0	0.00863748	0	0.554219	0.835048
TCGA_TCGA-A3-3308	0	0	0.290365	0.0635247	0	0.0271911	0	0.00856175	0.0116187	0.0014816	0	0.0136546	0.0357848	0	0.110084	0.328608	0	0.000960176	0.104077	0	0	0.00408772	0	0.501989	0.864714
TCGA_TCGA-B0-5402	0.0655505	0	0	0.0615246	0	0.332411	0	0.00263233	0	0.0559603	0.0229281	0.0502179	0.0380115	0	0.148357	0.194355	0	0	0.0209402	0	0	0.0071121	0.043	0.166511	1.0358
TCGA_TCGA-CZ-5454	0.0148672	0	0	0.0932341	0	0.150969	0	0.00495778	0	0.00579375	0	0.0259452	0.0537021	0.117898	0.042421	0.459662	0.0113511	0	0	0.00670557	0	0.0124929	0.001	0.40942	0.916597
TCGA_TCGA-BP-4995	0	0	0.532504	0.106849	0	0	0	0.0243394	0.0206193	0.0378495	0	0.0791895	0.0265793	0.000883029	0.0466273	0.0535016	0.00749216	0	0.049824	0	0.000537982	0.0132033	0	0.628163	0.77788
TCGA_TCGA-B8-A54F	0.000219145	0	0.0395822	0.0644559	0	0.171752	0	0	0	0	0	0.0283761	0.265381	0	0.0137423	0.371652	0	0.00331545	0.041524	0	0	0	0.02	0.230315	1.00028
TCGA_TCGA-B0-4847	0.0145735	0	0.234584	0.358893	0	0.00805708	0.0042684	0.0506695	0.0320843	0.0543241	0	0.0480144	0.0155887	0	0.0853633	0.0505233	0.0141087	0	0.0189581	0	0	0.00998946	0	0.533203	0.845081
TCGA_TCGA-BP-4162	0.0438144	0	0	0.337567	0	0.0450919	0	0.0789406	0	0.090399	0	0.0813428	0.00819103	0	0.128131	0.18074	0.00128661	0	0	0	0	0.00449602	0.014	0.262618	1.00805
TCGA_TCGA-B0-4712	0	0.0168895	0.103196	0.201219	0	0.115207	0.0291115	0.0191258	0.0362578	0	0	0.0596582	0.0298071	0.055512	0.13336	0.164861	0	0	0.01988	0	0	0.0159141	0.001	0.406651	0.913656
TCGA_TCGA-DV-A4VX	0.0367245	0	0	0.303901	0	0.0145091	0.00520018	0.12313	0.0380183	0.0864967	0	0.0230828	0.00915738	0.0917451	0.0858342	0.109501	0	0.045256	0	0	0	0.0274447	0.127	0.0992552	1.07051
TCGA_TCGA-BP-5177	0	0	0.236573	0.169906	0	0.110942	0	0.0238949	0.0393177	0.0315145	0.000730845	0.062036	0.00474328	0.077872	0.0813125	0.0873146	0.00383365	0	0.0700088	0	0	0	0.001	0.442322	0.89602
TCGA_TCGA-CW-6093	0.0335215	0	0	0.0274011	0	0.180293	0	0	0	0.0435927	0.095691	0.0246124	0.196724	0	0.0333482	0.20996	0.01291	0	0.132534	0	0	0.00941169	0.18	0.080547	1.05213
TCGA_TCGA-B0-4818	0.0325782	0	0.680029	0.0509051	0	0.0168674	0	0	0.0210741	0.0307865	0	0.0260737	0.0108135	0	0.0421807	0.0388461	0.00631149	0	0.0354102	0	0	0.00812381	0	0.69914	0.721153
TCGA_TCGA-CJ-4634	0.00250004	0	0	0.0466824	0	0.208746	0.00195375	0	0	0	0	0.036469	0.0962434	0	0.0396911	0.396325	0	0	0.17139	0	0	0	0.048	0.16033	1.02258
TCGA_TCGA-AK-3450	0	0.0164255	0.483914	0.130317	0	0.00716356	0	0.0069203	0	0.0250022	0	0.0253299	0.0391672	0.0330719	0.0885326	0.102943	0	0	0.0412122	0	0	0	0.052	0.152776	1.08321
TCGA_TCGA-BP-5009	0.0142935	0	0.357406	0.204294	0	0.0421116	0.00481176	0.0455869	0.0412748	0.00475777	0	0.0390655	0.0193879	0	0.037706	0.121555	0.0116891	0	0.047755	0	0	0.00830539	0	0.641968	0.778896
TCGA_TCGA-B8-A54E	0.0431178	0	0	0	0	0.248344	0	0.0807752	0	0.0181631	0	0.0477496	0.108817	0	0.0915089	0.27434	0	0.0248233	0.0623616	0	0	0	0.19	0.0772421	1.05314
TCGA_TCGA-BP-5174	0.0540203	0	0	0.149506	0	0.174944	0	0.0477921	0.00386668	0	0	0.0477074	0.158167	0.017263	0.125209	0.161695	0	0	0.0598291	0	0	0	0.249	0.0629133	1.06547
TCGA_TCGA-BP-5191	0	0.0559948	0.217897	0.117867	0	0.138687	0	0.000409751	0.0326646	0.139366	0	0.0557815	0	0.0451848	0.0800775	0.0957566	0.0162286	0	0.00197405	0	0	0.00211025	0	0.479986	0.876374
TCGA_TCGA-B0-4814	0	0.0385952	0.126791	0.163528	0	0.209369	0	0.0204761	0	0.0345285	0	0.0406153	0.0497815	0	0.0655631	0.173579	0	0.00144209	0.067724	0	0	0.00800727	0.01	0.275792	0.971563
TCGA_TCGA-B0-5116	0.0948942	0	0	0.039104	0	0.328035	0	0.0683753	0	0.0776225	0	0.066812	0.00633312	0	0.101341	0.182844	0	0.00146646	0.0331735	0	0	0	0.547	0.0120692	1.10146
TCGA_TCGA-B0-5084	0.0461856	0	0	0.188259	0	0.0327233	0	0.048715	0.122268	0	0	0.0626461	0.00561367	0.218543	0.0476903	0.149237	0	0	0.00916887	0	0	0.0689492	0.076	0.128102	1.048
TCGA_TCGA-B8-A54H	0	0	0	0.415657	0	0.0979944	0	0.0852547	0.0060104	0	0.0218854	0.0798546	0.0629449	0	0.0423731	0.126025	0	0	0.0620002	0	0	0	0.02	0.227557	1.02234
TCGA_TCGA-B8-4621	0.0334789	0	0	0.075169	0	0.0942802	0	0	0	0.00484531	0	0.0110152	0.0271068	0.0903422	0.0453347	0.460631	0	0	0.0710386	0	0	0.0867579	0.012	0.269948	0.988169
TCGA_TCGA-BP-4790	0	0	0.261124	0.118623	0	0.190792	0	0.0363055	0.018451	0.0093176	0	0.0244316	0	0.0675645	0.0850633	0.136675	0.0209184	0.0053551	0.0253793	0	0	0	0.001	0.434057	0.900272
TCGA_TCGA-A3-3335	0.0559755	0	0	0.0674772	0	0.42265	0.00831572	0.0165852	0	0	0.0200039	0	0.0783638	0.0510498	0.0401359	0.152146	0	0.0534717	0.00479301	0	0	0.0290317	0.276	0.0538239	1.07216
TCGA_TCGA-CW-5587	0.0269337	0	0	0.314402	0	0	0	0.0390836	0.0176029	0.0863494	0	0.0525749	0.0675258	0	0.137275	0.205187	0	0	0.0530654	0	0	0	0	0.485256	0.874008
TCGA_TCGA-BP-4999	0.0589526	0	0	0.0182005	0	0.311236	0	0	0	0.0055431	0.0291915	0.0209572	0.112865	0	0.0661292	0.228842	0	0.00593473	0.132611	0	0	0.00953698	0.183	0.079429	1.04575
TCGA_TCGA-CJ-5671	0.0156591	0	0.23851	0.139	0	0.129518	0.00183741	0.0151964	0.0203546	0	0	0.0388591	0.00487016	0.0751319	0.0580202	0.187138	0.0113553	0	0.0645499	0	0	0	0.001	0.473554	0.881231
TCGA_TCGA-B0-4696	0.0878274	0	0	0	0	0.322234	0	0	0	0	0.0393697	0	0	0.378318	0.0030624	0.148322	0	0	0	0.0208668	0	0	0.347	0.0388463	1.1129
TCGA_TCGA-B8-5158	0	0.0416989	0.00953225	0.179252	0	0.136204	0.0126872	0.00640003	0.0248219	0	0.0154429	0	0.0359216	0	0.170575	0.140747	0.136264	0	0.028271	0	0	0.0621823	0.102	0.111095	1.05021
TCGA_TCGA-DV-5568	0.0190169	0	0	0.232841	0	0.0146293	0	0.0445181	0.0519664	0.0497375	0	0.0388121	0	0.276478	0.0584844	0.178675	0	0	0.02393	0	0	0.0109122	0.001	0.440126	0.89892
TCGA_TCGA-CZ-4856	0	0	0.304612	0.230712	0	0.0108032	0	0.0411034	0.0214546	0.0205051	0	0.0343627	0.000549122	0	0.10048	0.157005	0.013132	0	0.0646495	0	0	0.000630765	0	0.507615	0.861146
TCGA_TCGA-CJ-4878	0.0291082	0	0	0	0	0.266572	0	0	0	0	0.0541862	0.0263719	0.196229	0	0.129801	0.170207	0	0.00551568	0.109721	0	0	0.0122885	0.275	0.0539566	1.06599
TCGA_TCGA-BP-4761	0	0.00766613	0.340932	0.247156	0	0	0.0034789	0.0617658	0.0460013	0	0	0.0811246	0.0275664	0.0111503	0.0504242	0.0762208	0.00049907	0	0.046014	0	0	0	0	0.515984	0.855831
TCGA_TCGA-G6-A8L6	0	0.00960713	0.121157	0.156175	0	0.144681	0	0	0.0602985	0	0.0379625	0.0511193	0.21421	0.0351936	0.0514679	0.0720706	0	0	0.0460578	0	0	0	0.008	0.29261	0.964103
TCGA_TCGA-AK-3425	0.00253688	0	0.270004	0.206463	0	0.00666115	0	0.00444403	0.0276314	0.043491	0	0.0495322	0	0.0113064	0.090309	0.178844	0.0189558	0	0.0634302	0	0	0.0263906	0	0.49777	0.867148
TCGA_TCGA-B8-5165	0.00781571	0	0.453993	0.0534348	0	0.123813	0	0	0	0.0287017	0	0.00885534	0	0	0.0546036	0.194537	0	0	0.0610531	0	0	0.0131928	0	0.640471	0.772742
TCGA_TCGA-B8-A8YJ	0.0568023	0	0.333714	0.0747218	0.0300056	0.1546	0.00827569	0	0	0	0.0400722	0	0.0265428	0	0.0409536	0.149848	0	0.00803024	0.06746	0	0	0.00897405	0	0.583552	0.81774
TCGA_TCGA-CJ-4918	0.00798712	0	0.124087	0.187883	0	0.083976	0.000796598	0.0292756	0.00474114	0.0698514	0	0.0117466	0	0.0562786	0.0650047	0.324184	0	0	0.0129085	0	0	0.0212797	0.015	0.26067	0.981454
TCGA_TCGA-B0-5115	0.0506055	0	0	0.0706082	0	0.371776	0.0132366	0.00457873	0.0059045	0.0013017	0.0547718	0.00399682	0.0375042	0.00946449	0.0976562	0.185106	0.0230739	0.00416768	0.0662479	0	0	0	0.041	0.168096	1.02066
TCGA_TCGA-G6-A8L8	0	0	0	0.0570442	0	0.269484	0	0	0.0885965	0	0.0911723	0.139539	0.0485644	0.00483761	0.0380122	0.0777474	0.0204681	0.018734	0.145801	0	0	0	0.279	0.0528639	1.09628
TCGA_TCGA-BP-4985	0	0.00123281	0	0	0	0.253596	0	0.060116	0.0119345	0.0746935	0	0.0303871	0	0.136829	0.0779315	0.178786	0	0.0819307	0	0.0715261	0	0.0210376	0.044	0.166319	1.02734
TCGA_TCGA-CW-6087	0	0	0.15739	0.32352	0	0	0.0376771	0.0411127	0.0462755	0.00162816	0	0.0414798	0.0562024	0	0.107993	0.163371	0	0	0.00599175	0	0.00480611	0.0125512	0.001	0.472879	0.880264
TCGA_TCGA-BP-5168	0.077047	0	0	0.266751	0	0.130921	0	0.00533051	0.048994	0.0541093	0	0.055687	0.0119526	0	0.126538	0.174105	0.0172725	0.00739936	0.0238925	0	0	0	0.111	0.10599	1.06956
TCGA_TCGA-A3-3323	0.0458733	0	0	0.118879	0	0.248236	0.00479921	0	0	0	0.0517242	0	0.156999	0	0.0808425	0.260397	0	0	0.0322497	0	0	0	0.016	0.252819	0.983283
TCGA_TCGA-AK-3445	0.00529449	0	0	0.214779	0	0.217215	0	0.0690252	0.0413289	0.00673077	0	0.0231645	0.0137304	0	0.101967	0.264636	0	0	0.0237771	0	0	0.0183516	0.007	0.305461	0.966163
TCGA_TCGA-MM-A84U	0	0.0346103	0.216238	0.0804049	0	0.121266	0	0.0190614	0.0333991	0.0177968	0	0.154106	0.0103749	0	0.0790745	0.119095	0.0301179	0	0.079784	0	0	0.00467106	0.001	0.400297	0.918138
TCGA_TCGA-B2-4099	0.0439234	0	0	0.0551443	0	0.156098	0.00382565	0.022266	0	0.0422218	0	0.0483149	0.184999	0.00991993	0.14061	0.194254	0.0205245	0	0.077899	0	0	0	0.002	0.359635	0.935637
TCGA_TCGA-BP-5201	0	0	0.169594	0.384591	0	0	0.000210229	0.0671424	0.0330192	0.0462189	0	0.0806233	0.0394008	0	0.0717096	0.0757881	0	0	0.0317032	0	0	0	0.001	0.396146	0.926116
TCGA_TCGA-B0-4843	0.0336142	0	0	0.0178356	0	0.237616	0.00270985	0.0145528	0.0853852	0	0.0480068	0.0372525	0.0560887	0.191765	0.0250871	0.171263	0	0	0.0657499	0	0	0.0130745	0.051	0.155129	1.02546
TCGA_TCGA-B0-5085	0.0796904	0	0	0.145064	0	0.236269	0.0183549	0.0393316	0.00978397	0	0.0676746	0.0987854	0.0277359	0	0.0906917	0.16491	0.00421114	0	0	0.0151345	0.00236407	0	0.442	0.0263617	1.10823
TCGA_TCGA-BP-4801	0.00464905	0	0	0.0960956	0	0.139561	0	0.00800667	0.00340696	0.00864285	0	0.0690861	0.00176882	0.0171013	0.0953702	0.485168	0.00537765	0	0.0640948	0	0	0.00167094	0.001	0.415287	0.911713
TCGA_TCGA-BP-5198	0.0172698	0	0.344362	0.0937842	0	0.138814	0.0213699	0	0.0102608	0	0.0107362	0	0	0.161893	0.0268941	0.133782	0	0	0.0153795	0	0	0.0254549	0	0.542854	0.841175
TCGA_TCGA-BP-4354	0.0129716	0	0.22318	0.0691864	0	0.0467356	0.0343559	0	0.0273703	0	0	0.00109513	0.0294812	0	0.0526006	0.346305	0	0	0.024241	0	0	0.132477	0	0.575875	0.825018
TCGA_TCGA-BP-4760	0.129718	0	0	0	0	0.149093	0	0	0.0233436	0	0.00716223	0.010187	0	0.437076	0.00306457	0.140531	0	0	0.0905388	0	0	0.00928687	0.064	0.140401	1.07065
TCGA_TCGA-DV-5576	0.0896388	0	0	0	0.037302	0.145714	0	0	0	0	0.103173	0.0756066	0.0589257	0.00626583	0.0415658	0.202705	0	0.00111082	0.199178	0	0	0.0388139	0.996	-0.0650652	1.10647
TCGA_TCGA-BP-4789	0.0585375	0	0	0.0975436	0	0.23963	0.00861086	0	0	0	0.0486386	0.0558171	0.0115198	0	0.0687868	0.189025	0.0200711	0	0.185941	0	0	0.0158786	0.314	0.0467353	1.06351
TCGA_TCGA-AK-3428	0.011475	0	0	0.0734691	0	0.133117	0.00899104	0	0.00264116	0	0.00845812	0.0258893	0.400913	0.0124985	0.0807832	0.0205273	0	0.00713151	0.0659045	0	0.0137883	0.134413	0.017	0.239055	1.01372
TCGA_TCGA-CJ-4900	0	0.00504686	0.313355	0.296093	0	0	0.029449	0.0297787	0.0460167	0	0.000134394	0.0261453	0.0215049	0.0163774	0.0558122	0.112483	1.30457e-05	0	0.0221439	0	0	0.0256459	0	0.592015	0.811899
TCGA_TCGA-A3-3380	0.00199875	0.00509962	0.00253845	0.107764	0	0.190312	0.0330812	0	0	0.0218333	0.0923511	0	0.00752115	0	0.0522533	0.362109	0	0.00714781	0.097124	0	0	0.0188664	0.007	0.308042	0.958849
TCGA_TCGA-B0-5697	0	0.0176976	0.0751559	0.364705	0	0.0151404	0.00212684	0.0259853	0.0136456	0.0312395	0	0.0958171	0.0193446	0	0.0531772	0.193424	0.0208817	0	0.0571645	0	0.000417919	0.0140766	0.001	0.415233	0.911547
TCGA_TCGA-B0-5100	0.0918345	0	0	0.0171336	0	0.23941	0	0	0.0338561	0	0.117077	0.0685927	0.0269064	0.157842	0.0576826	0.0707681	0	0	0.0973048	0	0	0.0215924	0.329	0.0436008	1.0769
TCGA_TCGA-B8-4154	0.0192932	0	0	0.0967387	0	0.198185	0	0.0110012	0	0.103509	0	0.10281	0.0271472	0	0.151914	0.191992	0.0306453	0	0.0542742	0	0.00307874	0.00941048	0.01	0.277068	0.986877
TCGA_TCGA-A3-3320	0.0575996	0	0	0.102006	0	0.357016	0	0	0	0	0	0.0254463	0.0325898	0	0.107936	0.200243	0.00549842	0	0.0620452	0.0184675	0	0.0311521	0.315	0.0464479	1.07378
TCGA_TCGA-BP-4163	0	0	0.076859	0.120999	0	0.0796793	0.00628996	0.0193286	0.0167992	0.00237335	0	0.00471727	0.213761	0	0.112584	0.275101	0	0	0.0699691	0	0	0.00153982	0.008	0.285668	0.968132
TCGA_TCGA-BP-5196	0.0115594	0	0.277281	0.315864	0	0	0.00426702	0.0900311	0.0207568	0.0149699	0	0.0753346	0.00266506	0.0393515	0.0426688	0.0663761	0.00657372	0	0	0.0253398	0	0.00696123	0	0.521992	0.852036
TCGA_TCGA-A3-A8CQ	0.0130613	0	0	0.0540619	0	0.245928	0	0	0.02261	0	0.0606468	0.0402838	0.132932	0	0.107752	0.168101	0.0420825	0	0.112541	0	0	0	0.112	0.105318	1.04171
TCGA_TCGA-CJ-5676	0.00614438	0	0.413555	0.157348	0	0.0837416	0	0.0326401	0.0353649	0.0244849	0	0.0429933	0.00243176	0	0.0336014	0.13096	0.000231147	0.00762901	0.0172301	0	0.00178082	0.00986374	0	0.605581	0.797814
TCGA_TCGA-BP-4347	0.0496657	0	0	0.0991816	0	0.320784	0	0.0140997	0	0.0228584	0.0106003	0.0367828	0.0380915	0	0.106051	0.218542	0	0.00310023	0.0802422	0	0	0	0.324	0.0448688	1.07529
TCGA_TCGA-CJ-4905	0.00205469	0	0	0.145429	0	0.245884	0	0	0	0	0.136571	0.0221996	0.083764	0	0.0749137	0.168476	0.00435198	0	0.114843	0	0	0.00151264	0.035	0.176928	1.02346
TCGA_TCGA-BP-4962	0.000337093	0	0.297252	0.275933	0	0	0.0283801	0	0.0314308	0.0146571	0	0.0373868	0.00644146	0	0.0651469	0.138771	0.0277376	0	0.0593316	0	0.00604351	0.0111509	0	0.578933	0.821906
TCGA_TCGA-B0-5712	0.0677829	0	0	0.172576	0	0.234885	0	0.111965	0	0.0605543	0	0.0886902	0.0308543	0	0.0684837	0.143534	0	0	0.0162525	0	0	0.00442266	0.34	0.0399099	1.10319
TCGA_TCGA-A3-3351	0.0143493	0	0	0.213728	0	0.172781	0	0.0437654	0	0.0137064	0	0.0510333	0.147488	0	0.11836	0.175214	0	0	0.0495746	0	0	0	0.007	0.305587	0.964047
TCGA_TCGA-BP-4355	0.0187978	0	0	0.0581828	0	0.298724	0	0.000624206	0	0	0.0418526	0.032615	0.0881896	0	0.034785	0.341601	0	0.0278372	0.0567904	0	0	0	0.15	0.0912225	1.05213
TCGA_TCGA-AK-3455	0	0	0.19809	0.439996	0	0	0	0.0779811	0	0.100169	0	0.0956035	0.00875037	0.0191504	0.0407271	0.0124727	0	0	0.00598947	0	0	0.00107052	0.001	0.43418	0.916931
TCGA_TCGA-BP-4332	0.0457397	0	0	0.0945051	0	0.175829	0	0.0071832	0.000230353	0	0	0.0677898	0.0219687	0.0929787	0.0827169	0.36671	0.00327158	0	0.0410771	0	0	0	0.029	0.189544	1.01838
TCGA_TCGA-B0-4703	0.0339931	0	0	0.147968	0	0.189289	0	0.0648642	0	0.0480441	0	0.0341896	0.0472863	0.0106717	0.142043	0.227519	0	0	0.0541317	0	0	0	0.005	0.334911	0.950059
TCGA_TCGA-CZ-5984	0.00788257	0	0.207081	0.0909191	0	0.239857	0.0118304	0	0.0149189	0	0.0152518	0.0217356	0.0234428	0	0.0720087	0.163104	0.0745454	0	0.039476	0	0	0.0179474	0.002	0.374307	0.927212
TCGA_TCGA-B0-5077	0	0.0327632	0	0.142523	0	0.100959	0.00368669	0.0511968	0.0446394	0	0.0185045	0.0543216	0.00419922	0.200363	0.089573	0.183304	0.0088071	0	0.0651601	0	0	0	0.016	0.24803	0.989479
TCGA_TCGA-B2-4102	0	0	0.130683	0.0612417	0	0.20284	0	0	0	0	0.0345108	0.00981836	0.165805	0	0.0879971	0.220159	0	0.00823945	0.0674879	0	0	0.0112184	0.012	0.269915	0.970904
TCGA_TCGA-B0-5110	0.0557089	0	0	0.108497	0	0.21286	0	0.0165036	0.00758289	0.0348552	0	0.0514015	0.0514378	0	0.139218	0.238001	0.0428102	0	0.022656	0	0	0.0184681	0.273	0.0542519	1.07575
TCGA_TCGA-B0-5692	0	0	0.180977	0.448853	0	0	0	0.0542864	0.0300798	0.0827404	0	0.0749225	0.00370004	0	0.0546745	0.0549506	0.00388656	0.00175219	0.0091774	0	0	0	0	0.544814	0.838536
TCGA_TCGA-BP-5007	0.0419761	0	0	0.280775	0	0.210681	0	0.00158201	0.0103959	0	0	0.0471751	0.0517995	0	0.0964374	0.22068	0	0	0.0384969	0	0	0	0.009	0.280063	0.979304
TCGA_TCGA-B8-4620	0.0680107	0	0	0	0	0.234224	0.0352057	0	0	0.0248801	0.0419738	0	0.0465293	0.0453445	0.0368939	0.264977	0	0.0297752	0.0198605	0	0	0.152325	0.02	0.226508	0.99664
TCGA_TCGA-B0-5695	0.0803917	0	0	0.250432	0	0.0949063	0	0.0144817	0.0134023	0.0641637	0.00697575	0.048176	0.0427734	0	0.0625768	0.121877	0	0	0.188394	0	0	0.0114495	0.588	0.00756858	1.09134
TCGA_TCGA-G6-A5PC	0	0.0122651	0.0243899	0.480708	0	0	0.0186535	0.0205162	0.0817713	0.0155266	0	0.0835623	0.0421557	0	0.0512542	0.127021	0	0.00241618	0.0391216	0	0.000638251	0	0.004	0.337002	0.963956
TCGA_TCGA-DV-5575	0	0	0.108082	0.293907	0	0.0848908	0	0.0116346	0	0.0816043	0	0.0422708	0.0509481	0	0.0795711	0.188598	0	0.0111747	0.0473188	0	0	0	0.016	0.24751	0.992626
TCGA_TCGA-CJ-4868	0.0111161	0	0.226227	0.191187	0	0.10032	0.0138024	0.0247779	0.0229723	0	0	0.0401894	0.0180486	0.0307068	0.0934448	0.167818	0.0160143	0	0.0264453	0	0	0.01693	0	0.596187	0.816791
TCGA_TCGA-BP-5181	0.0103554	0	0	0.131282	0	0.331078	0	0	0.00176618	0.00225186	0	0.0597924	0.0915995	0	0.0901547	0.161736	0.00343179	0.0093927	0.100996	0	0	0.00616406	0.035	0.176939	1.01956
TCGA_TCGA-B0-5120	0	0	0.0913089	0.0465178	0	0.145035	0	0.0105073	0.00331361	0.041897	0	0.0702649	0.0162167	0	0.0588229	0.375834	0.000162415	0	0	0.14012	0	0	0.025	0.209394	1.00885
TCGA_TCGA-CZ-5988	0.0133825	0	0	0.128513	0	0.27754	0.000444072	0.0311298	0	0.0867318	0	0.0408006	0.0244478	0.0628565	0.0922537	0.197622	0	0	0.0442782	0	0	0	0.026	0.20194	1.01529
TCGA_TCGA-BP-4963	0.0495417	0	0	0.0887791	0	0.250386	0	0	0.0400957	0	0.0579218	0	0.141742	0.000811651	0.0864493	0.232612	0.0198277	0	0.0292194	0	0	0.00261371	0.016	0.245154	0.985143
TCGA_TCGA-CJ-4882	0.0520014	0	0.277765	0.144343	0	0.184811	0.0243277	0.00102177	0.0424279	0	0	0.0312518	0.012106	0	0.0740005	0.0600263	0.0188675	0	0.0559098	0	0	0.0211401	0	0.516607	0.856456
TCGA_TCGA-CW-5589	0	0.00115754	0.280817	0.0872397	0	0.08665	0.00193844	0	0	0.00717967	0.00846548	0.0251892	0.008077	0.0529918	0.0238542	0.336348	0.0337936	0	0.0347215	0	0	0.0115769	0.001	0.470105	0.882283
TCGA_TCGA-CZ-5455	0.0402275	0	0	0.215911	0	0.0437687	0.0187868	0.0472997	0	0.103638	0	0.0262695	0.033647	0	0.116359	0.281894	0	0	0.0583484	0	0	0.0138501	0.029	0.189674	1.01857
TCGA_TCGA-BP-4970	0	0.0552346	0.0678603	0.177905	0	0.196102	0.00810426	0.00920322	0	0.0520847	0	0.00017118	0.0058986	0	0.117732	0.190284	0.0286446	0	0.0837324	0	0.00018852	0.00685484	0.006	0.327159	0.949422
TCGA_TCGA-B0-4698	0	0.0599458	0.0336678	0.501942	0	0	0.10043	0.0311329	0	0.0499005	0	0.0330285	0	0.00432128	0.0341307	0.110165	0.00726248	0	0	0.0126045	0	0.0214682	0.002	0.349459	0.956622
TCGA_TCGA-DV-5565	0.0235187	0	0	0.0783595	0	0.185021	0	0.0201711	0.0245422	0	0.0276985	0.0391009	0.150009	0.0789745	0.0926284	0.212103	0	0.0294228	0.037528	0	0	0.000921303	0.053	0.14969	1.02726
TCGA_TCGA-B0-5099	0.140467	0	0	0	0	0.239061	0	0	0.0124354	0	0.111017	0.0302608	0	0.0902174	0.0880914	0.24531	0	0	0.0431397	0	0	0	0.985	-0.049454	1.11297
TCGA_TCGA-B8-4153	0.087211	0	0	0.0986783	0	0.240439	0	0.0021011	0	0	0.0243291	0.105129	0.0956522	0	0.0417037	0.176804	0	0	0.127953	0	0	0	0.866	-0.0234638	1.09832
TCGA_TCGA-A3-3370	0.00156207	0	0	0.266936	0	0.174427	0	0.0324548	0	0.0452615	0	0.0539403	0.0805654	0	0.103676	0.196653	0.00140883	0.000339797	0.0427756	0	0	0	0.002	0.359544	0.941389
TCGA_TCGA-DV-5566	0.0890476	0	0	0.0471898	0	0.280914	0	0.0322702	0	0.0379106	0	0.0570731	0.0829468	0	0.185952	0.175034	0.000656631	0	0.0090597	0	0	0.00194472	0.093	0.117778	1.06076
TCGA_TCGA-AK-3434	0.0243045	0	0	0.23309	0	0.2241	0	0.0289785	0	0.0921167	0.022739	0.0157757	0.0031162	0	0.0978418	0.208301	0	0.00450955	0.0451271	0	0	0	0.008	0.285139	0.981839
TCGA_TCGA-B0-5812	0	0.0359777	0.0609165	0.179218	0	0.168408	0	0	0.00473013	0.0639036	0	0.0210009	0.0624405	0	0.113189	0.172509	0.0474149	0.00219182	0.0607429	0	0	0.00735777	0.027	0.194958	1.00748
TCGA_TCGA-A3-3322	0.0576831	0	0	0	0	0.194998	0	0	0.0198175	0	0	0.0642231	0.032227	0	0.0311263	0.493869	0.0121931	0	0.079833	0	0	0.0140296	0.097	0.114991	1.05174
TCGA_TCGA-B0-4693	0.00385839	0	0.318789	0.323388	0	0.0393386	0	0.0308978	0.0225167	0	0	0.0422735	0.0358346	0	0.0743082	0.0829467	0.00900239	0	0	0	0.00151604	0.0153301	0	0.478174	0.878288
TCGA_TCGA-CZ-5989	0.0112323	0	0	0	0	0.3337	0.0219727	0.0333352	0	0.139536	0	0.0392609	0.0531928	0	0.104015	0.156946	0	0.00660659	0.0941549	0	0.00604862	0	0.041	0.167753	1.02628
TCGA_TCGA-A3-3319	0	0	0.454386	0.0287959	0	0.105422	0.0174642	0	0.0252577	0	0	0.0283058	0.0207785	0	0.0863151	0.128177	0.0019591	0	0.072791	0	0	0.0303474	0	0.755137	0.686574
TCGA_TCGA-G6-A8L7	0.0303247	0	0	0.267356	0	0.023227	0.0401984	0.0719089	0.148959	0	0.0480527	0.182647	0.0273468	0	0.0571141	0.0712668	0	0	0.0315984	0	0	0	0.041	0.167761	1.07605
TCGA_TCGA-BP-5180	0	0.0563558	0.291274	0.120933	0	0.100393	0	0.00547905	0.0333853	0.0545668	0	0.0336037	0.0594421	0.000773203	0.112588	0.0908971	0.024101	0	0	0	0.00662902	0.00957797	0	0.557415	0.831818
TCGA_TCGA-B0-4842	0	0.0107975	0.255338	0.186755	0	0	0	0.0497701	0.0981354	0	0	0.043278	0.00886291	0.0974179	0.0565608	0.0980727	0.0107485	0	0.0383228	0	0	0.0459398	0	0.477821	0.878375
TCGA_TCGA-CZ-5452	0	0.0130343	0.119877	0.43895	0	0	0	0.0742728	0.049418	0	0	0.0628046	0.0558209	0	0.0415384	0.129193	0	0.00127353	0.00371191	0	0	0.0101056	0.004	0.340743	0.953899
TCGA_TCGA-B0-5707	0	0.071161	0.315675	0.0577603	0	0.182429	0	0	0.0127972	0	0	0.0682807	0.0246592	0.0130445	0	0.142817	0.00786445	0.0153176	0.0826198	0	0	0.00557516	0	0.594393	0.812551
TCGA_TCGA-BP-5183	0.00839594	0	0.0855738	0.370607	0	0.0161755	0	0.0621169	0.0277561	0	0	0.0374836	0.0602828	0.0017647	0.10512	0.177885	0.00851209	0	0.0383271	0	0	0	0.001	0.391385	0.922081
TCGA_TCGA-B0-5691	0.0117197	0	0.405244	0.0269615	0	0.0691497	0	0	0.0333144	0.0114506	0	0.0211573	0.0276075	0.0453685	0.116213	0.0847038	0.0193532	0	0.112918	0	0	0.0148385	0	0.605039	0.799719
TCGA_TCGA-BP-4344	0.0467304	0	0	0	0	0.203328	0	0.0146564	0	0	0	0.0737624	0.199929	0	0.0785024	0.252798	0.0323142	0	0	0.0979792	0	0	0.176	0.0817908	1.06007
TCGA_TCGA-B0-5098	0	0.235261	0.0172882	0	0	0.163485	0	0.0160654	0.0365155	0	0	0.111008	0.0337084	0.303834	0.0226277	0	0	0.0161692	0.0440372	0	0	0	0.365	0.0363744	1.09298
TCGA_TCGA-A3-3307	0.0269975	0	0	0.219117	0	0.160799	0	0.0357881	0	0.000305973	0	0.0327211	0.133491	0	0.118961	0.200545	0	0	0.0554669	0	0	0.0158077	0.016	0.248752	0.988067
TCGA_TCGA-BP-4981	0.0243184	0	0	0.181037	0	0.203386	0	0.0753223	0.0501853	0	0.06412	0.043432	0.0839821	0	0.0647992	0.172619	0	0	0.0367985	0	0	0	0.009	0.28161	0.976606
TCGA_TCGA-B4-5836	0	0	0.185844	0.145163	0	0.0505651	0	0	0	0.0893471	0.0628256	0.0110759	0.066635	0	0.102117	0.188136	0	0	0.0688067	0	0	0.029485	0.009	0.281106	0.971998
TCGA_TCGA-CZ-4853	0.0368474	0	0	0.0310059	0	0.238405	0	0.0180444	0.0226358	0.0595996	0	0.0624361	0.0755027	0	0.141756	0.185107	0.0131568	0.000747215	0.114756	0	0	0	0.094	0.117282	1.04355
TCGA_TCGA-B0-4823	0.00924332	0	0.107885	0.305535	0	0.0533436	0.00418251	0.0334918	0.0198604	0.0211508	0	0.0457967	0.00595537	0	0.0477164	0.240857	0.0115867	0.00661859	0.0853373	0	0	0.00143949	0.009	0.280432	0.971445
TCGA_TCGA-CJ-4635	0	0	0.126288	0.418991	0	0	0.00827271	0.0388866	0.0497235	0.0857807	0	0.000269979	0	0.0821365	0.0376121	0.140482	0.00108575	0	0.00522222	0	0	0.00524848	0	0.480646	0.876215
TCGA_TCGA-A3-A8OX	0	0.00404514	0.104007	0.136093	0	0.230527	0	0.038191	0.0112122	0	0	0.0523421	0.0195744	0.00739817	0.126883	0.137281	0.0356567	0	0.0784041	0	0	0.0183859	0.029	0.189692	1.00971
TCGA_TCGA-B0-4821	0	0.12588	0.0172838	0.351549	0	0	0.0253895	0.0464526	0.0396569	0.00747762	0	0.0954634	0	0.231875	0.030652	0.0225606	0.00430561	0	0	0	0	0.00145449	0.001	0.389603	0.92941
TCGA_TCGA-BP-5006	0.0218217	0	0	0.0574245	0	0.222563	0	0	0	0	0.0612416	0.0596771	0.20962	0	0.046368	0.2442	0.0311287	0.0209751	0	0.0156266	0	0.00935428	0.102	0.110957	1.04864
TCGA_TCGA-BP-4976	0.00622941	0	0	0	0	0.327831	0	0	0.00719655	0	0.0698501	0.024513	0.141487	0	0.0784415	0.236578	0.0258909	0	0.0764405	0	0	0.00554165	0.197	0.0752041	1.05446
TCGA_TCGA-BP-4959	0.0159848	0	0	0.111002	0	0.220543	0	0	0	0	0.00919824	0.00488666	0.078455	0.0791316	0.0167867	0.361999	0	0.0357	0.0534629	0	0	0.0128508	0.015	0.259871	0.98281
TCGA_TCGA-CJ-4901	0.0201805	0	0.237851	0.25009	0	0.0719106	0.0151053	0.0846617	0.0234121	0.0508252	0	0.0203172	0.000588277	0.00388007	0.0964989	0.0799377	0.0181702	0	0.00297885	0	0	0.0235925	0.001	0.448898	0.893581
TCGA_TCGA-BP-4327	0	0.0899992	0.00936688	0.230974	0	0.0730477	0	0	0	0	0.0674671	0.129217	0.0344541	0	0.0567954	0.187233	0.000732479	0.00518191	0.115531	0	0	0	0.052	0.151942	1.04428
TCGA_TCGA-CJ-4923	0.0194015	0	0.239744	0.181958	0	0.110271	0	0.0659423	0.049595	0.0332458	0	0.043295	0	0.0649606	0.103096	0.0527456	0.00946524	0	0.0185912	0	0	0.00768862	0.001	0.440163	0.897796
TCGA_TCGA-CJ-4902	0.0156929	0	0.29742	0.10775	0	0.0927478	0.00696519	0	0.0310117	0.0375685	0	0.0544445	0.00705442	0.0155153	0.0671532	0.153412	0.0241422	0	0.0827585	0	0	0.00636414	0	0.534275	0.848242
TCGA_TCGA-CJ-4886	0	0.0119566	0	0.203508	0	0.189958	0	0.0139215	0.0165297	0.0584085	0	0.111057	4.06178e-05	0	0.124654	0.140503	0.0251337	0	0.104329	0	0	0	0.048	0.160307	1.04741
TCGA_TCGA-B8-5549	0.0320333	0	0	0.318913	0	0.0613472	0	0.040332	0	0.120584	0	0.063315	0.0382895	0.00327312	0.0737055	0.180991	0	0	0.0436908	0	0	0.0235254	0.03	0.186737	1.03639
TCGA_TCGA-BP-5173	0.016241	0	0	0.396997	0	0.0520749	0	0.0599951	0.0113988	0.0520153	0	0.0777935	0.0284692	0	0.107249	0.133931	0.0099292	0	0.0539054	0	0	0	0.004	0.338592	0.962166
TCGA_TCGA-CJ-4881	0.00882277	0	0.371696	0.131876	0	0.0484992	0	0.0557674	0.0328531	0	0	0.0729886	0.0339869	0	0.0176272	0.138876	0.00734246	0.00833953	0.0278173	0	0	0.0435071	0	0.601772	0.804093
TCGA_TCGA-BP-5178	0.0362442	0	0.332087	0.104005	0	0.0436866	0.0178116	0	0.0583537	0	0.0401916	0	0.00335356	0.112778	0.00427295	0.192343	0	0.0119806	0.00516498	0.00444451	0	0.0332822	0	0.570791	0.824654
TCGA_TCGA-BP-4992	0	0.00515242	0.0467	0.349323	0	0.218787	0.0686049	0.0510259	0.0674657	0	0	0.0152607	0.0415332	0	0.0523891	0.0837573	0	0	0	0	0	0	0.014	0.263632	0.999196
TCGA_TCGA-CW-6088	0.0693218	0	0	0.0844958	0	0.159853	0.0040727	0.00381014	0	0	0.0666753	0.00447433	0.090509	0	0.0638208	0.296152	0	0	0.127053	0	0	0.0297619	0.34	0.039886	1.06235
TCGA_TCGA-B4-5377	0.0242397	0	0	0.185711	0	0.179451	0	0.00911547	0.00340397	0.0415175	0	0.0430554	0.11043	0	0.131042	0.227466	0	0	0.0343347	0	0	0.0102347	0.18	0.0810299	1.06856
TCGA_TCGA-BP-5170	0.00342967	0	0.45191	0.0837063	0	0.0581161	0	0.0188639	0.0246363	0	0	0.0553947	0.00962829	0	0.0110689	0.184972	0.00776001	0.00915534	0.0745397	0	0	0.00681848	0	0.639867	0.77405
TCGA_TCGA-A3-3306	0.00138707	0	0	0.0580821	0	0.324191	0	0.01892	0	0.0157522	0.0164009	0.0107211	0.141779	0	0.106675	0.234491	0	2.04804e-05	0.053169	0	0	0.0184114	0.055	0.148046	1.03061
TCGA_TCGA-B8-A54G	7.47898e-05	0	0	0.271929	0	0.0163335	0	0.0641876	0.0208367	0.0959875	0	0.089545	0.102221	0	0.0949088	0.212784	0.026845	0.00106961	0	0.00327744	0	0	0	0.477657	0.87864
TCGA_TCGA-BP-4967	0.00118516	0.000346754	0.403216	0	0	0.027078	0	0	0.0234355	0.0420028	0	0.0545065	0.00639448	0.00130463	0.0582877	0.206054	0	0	0.151023	0	0	0.0251661	0	0.570986	0.822648
TCGA_TCGA-B4-5843	0.0296017	0	0	0	0	0.227862	0	0	0	0.0255819	0	0.0621876	0.017719	0	0.078025	0.420886	0.00114868	4.0616e-05	0.129147	0	0	0.00780109	0.169	0.0842768	1.05826
TCGA_TCGA-BP-5200	0.0147745	0	0.339134	0.174635	0	0.018397	0	0.0420422	0.0159843	0.0434174	0	0.0927589	0.00581714	0	0.0612479	0.12919	0.0111839	0	0.0106123	0.0206462	0	0.0201587	0	0.503526	0.863187
TCGA_TCGA-BP-4349	0.0572167	0	0	0.0865137	0	0.351762	0	0.0145449	0	0	0.0990019	0.0127026	0.0597125	0	0.0987106	0.18004	0	0.00089338	0.0389019	0	0	0	0.312	0.0472079	1.08047
TCGA_TCGA-BP-4989	0.0087365	0	0.153371	0.416866	0	0	0.0124486	0.0428791	0.0268787	0.0566369	0	0.0912364	0.0319788	0	0.0221642	0.13092	0.00588368	0	0	0	0	0	0	0.522065	0.852222
TCGA_TCGA-AK-3436	0	0.0757701	0.0565463	0.0816036	0	0.304535	0.0151585	0	0.0165904	0.059772	0.00934286	0	0	0.126441	0.00522104	0.143548	0.00566044	0	0.0979306	0	0	0.00187971	0.015	0.258437	0.979123
TCGA_TCGA-CJ-4897	0	0.00785197	0.27189	0.202308	0	0.0239358	0.00740711	0.0130708	0	0.041083	0	0.0226606	0.0296509	0	0.130328	0.17394	0.0118576	0	0.0640162	0	0	0	0.001	0.460171	0.886935
TCGA_TCGA-BP-4975	0	0	0.147838	0.0750047	0	0.100339	0	0	0.0104941	0.0111166	0.00992276	0.0172686	0.106114	0.0310946	0.037409	0.311501	0	0	0.12242	0	0	0.0194772	0.007	0.305589	0.956425
TCGA_TCGA-BP-5010	0	0	0.0041828	0.269707	0	0.108459	0	0.0487428	0.0693931	0.0917886	0	0.0199219	0	0.158223	0.0956541	0.123291	0	0	0	0.0106359	0	0	0.058	0.146276	1.05336
TCGA_TCGA-CJ-4875	0	0	0	0.599833	0	0	0	0.055598	0.0373512	0	0	0.12285	0.0355465	0.000396543	0.0195436	0.107899	0	0	0.0209824	0	0	0	0.001	0.45761	0.907392
TCGA_TCGA-BP-4769	0	0.0693821	0	0	0	0.375968	0	0	0	0	0.0460137	0.0125404	0.0283858	0	0.129336	0.143735	0.0110931	0.0099774	0.146976	0	0	0.0265923	0.271	0.0563266	1.06229
TCGA_TCGA-CJ-5682	0	0	0.166081	0.248215	0	0.16012	0.00158409	0	0.00527635	0.00283177	0	0.078063	0.0317886	0	0.1333	0.0867014	0.00129712	0	0.0801769	0	0	0.00456486	0.007	0.309901	0.964966
TCGA_TCGA-B0-4849	0.0588729	0	0	0.0954466	0	0.215606	0	0.0315212	0	0	0.0138582	0.0552728	0.174342	0	0.106111	0.121688	0	0	0.114367	0	0	0.0129141	0.074	0.129416	1.03294
TCGA_TCGA-B0-5094	0	0	0.32042	0.111023	0	0.0336917	0	0.0324207	0.0677286	0	0	0.125302	0.0120026	0.0445677	0.043017	0.0932874	0	0	0.0969007	0	0	0.0196382	0.002	0.371049	0.934362
TCGA_TCGA-CJ-4920	0	0.0861791	0	0.0225395	0	0.334297	0	0	0.00736994	0	0	0.0744324	0.0403317	0	0.0353939	0.313465	0	0.00128123	0	0.0649078	0	0.0198024	0.024	0.212509	1.00297
TCGA_TCGA-BP-5176	0	0.0546399	0.0500455	0.188377	0	0.0980821	0	0	0.000698566	0.0830964	0	0.0997869	0.0319434	0.0143992	0.076665	0.191922	0	0	0.110344	0	0	0	0.021	0.221901	1.00256
TCGA_TCGA-A3-3387	0	0	0.2353	0.0407281	0	0.0716323	0.0218241	0	0.0514367	0	0.0269802	0	0.0149154	0	0.00698247	0.366054	0.0207287	0.00978088	0.08258	0	0	0.0510569	0.001	0.419396	0.907515
TCGA_TCGA-CJ-5679	0.019283	0	0	0.131848	0	0.127246	0.0127734	0	0.0481529	0.0310971	0.0175786	0.00706337	0	0.458814	0	0.111298	0	0.017983	0.0168623	0	0	0	0.027	0.192262	1.0508
TCGA_TCGA-GK-A6C7	0.00595488	0	0	0.159833	0	0.204518	0	0.0179822	0.00169162	0	0.091013	0.0776459	0.0913056	0	0.0950854	0.13379	0.00739225	0	0.113789	0	0	0	0.052	0.152357	1.03953
TCGA_TCGA-BP-5195	0.0578116	0	0	0.0985547	0	0.22604	0	0.00454313	0.0105471	0	0.04642	0.0149596	0.143803	0	0.0722735	0.275183	0	0.000156554	0.0349895	0	0	0.0147194	0.034	0.178883	1.01408
TCGA_TCGA-B0-5121	0.0335753	0	0	0.18991	0	0.192499	0.0192432	0	0	0.0215445	0.136797	0.0212202	0.10016	0.0129442	0.071242	0.0718162	0	0	0.122811	0	0	0.00623646	0.017	0.236682	1.00003
TCGA_TCGA-B0-4694	0.0145232	0	0.118111	0.257218	0	0.0858701	0	0.0339181	0.0407046	0.0262343	0	0.00299825	0	0.0889311	0.0901807	0.212639	0.0126094	0	0.00414487	0.0015053	0	0.0104125	0.011	0.27179	0.9769
TCGA_TCGA-B0-5703	0.00457371	0	0	0.28765	0	0.241807	0	0.00601223	0	0.0191595	0.212791	0.0451275	0.0138068	0.0185945	0.0523203	0.00762283	0	0.00501221	0.0839757	0	0	0.00154732	0.001	0.39037	0.951692
TCGA_TCGA-B8-4151	0.0495778	0	0	0.0639396	0	0.213867	0.00260772	0	0	0.0218115	0.000774912	0.0219863	0.123091	0	0.0961415	0.260389	0	0.00882863	0.108884	0	0	0.0281011	0.268	0.0577706	1.0591
TCGA_TCGA-BP-4341	0.20221	0	0	0.00130295	0	0.295914	0	0	0.002625	0	0.0473649	0.0926856	0.0615532	0	0	0.114492	0.0172401	0	0.155116	0	0	0.00949596	0.951	-0.0346914	1.10749
TCGA_TCGA-CJ-4899	0	0.00339177	0.369856	0.0986963	0	0.0744586	0.00100543	0	0	0	0	0.0091004	0	0	0.042334	0.330086	0	0	0.0521855	0	0	0.0188853	0	0.557394	0.831689
TCGA_TCGA-BP-5202	0	0	0	0.107169	0	0.224962	0	0	0	0.0660015	0	0.0493019	0.136203	0	0.108807	0.255826	0	0	0.0517298	0	0	0	0.047	0.161174	1.0299
TCGA_TCGA-B0-5117	0.167363	0	0	0	0	0.218737	0	0	0	0.0359497	0	0.124555	0.00514584	0.0193285	0.0332168	0.243832	0	0.0218975	0.115749	0	0.0142262	0	0.999	-0.160674	1.15356
TCGA_TCGA-CJ-6028	0.0169684	0	0.291687	0.239469	0	0.0139718	0.0448057	0.030859	0.0304963	0.0561498	0	0.0193781	0	0.0293834	0.0472007	0.0966431	0.0110566	0.00116526	0.052695	0	0	0.0180709	0	0.580327	0.82059
TCGA_TCGA-BP-4994	0	0	0.622689	0.103318	0	0	0	0.0229854	0.00418123	0.00751229	0	0.106835	0.0267622	0	0.0183747	0.0540319	0.00305885	0	0.00606362	0	0.00231646	0.0218718	0	0.637813	0.775009
TCGA_TCGA-CZ-5465	0.0374276	0	0	0	0	0.298464	0	0.0120747	0	0.0216416	0	0.0873428	0.12719	0	0.115671	0.257269	0.00080276	0.00567939	0.0211723	0.013458	0	0.00180596	0.17	0.083806	1.06233
TCGA_TCGA-CJ-5683	0.0259535	0	0	0.195069	0	0.210849	0	0.00915916	0	0	0	0.0632386	0.175735	0	0.0470412	0.225894	0.000280684	0.00386732	0.042912	0	0	0	0.644	-0.00195172	1.0955
TCGA_TCGA-BP-5199	0	0	0.1956	0.487793	0	0	0.00055262	0.0622131	0.0219142	0.0439698	0	0.0555821	0	0	0.0386225	0.0768469	0	0.000135794	0.0113924	0	0	0.00537756	0	0.527734	0.849406
TCGA_TCGA-B0-5107	0	0	0	0.41405	0	0	0	0.0739325	0.110845	0	0	0.0638793	0.0805107	0	0.145418	0.104946	0.00106042	0	0.00535814	0	0	0	0.017	0.242493	1.01675
TCGA_TCGA-DV-5567	0.152681	0	0	0	0	0.173595	0	0	0.000330971	0	0.0803039	0.0263337	0	0	0.0168454	0.382788	0	0.0287736	0.0991208	0	0	0.0392273	0.997	-0.0694821	1.11318
TCGA_TCGA-BP-4167	0	0.0676724	0.125417	0.223272	0	0	0.0108798	0.059348	0	0.09322	0	0.083415	0	0	0.0663938	0.194148	0.0193112	0	0.0478167	0	0	0.00910594	0.002	0.373672	0.931123
TCGA_TCGA-B8-A54K	0.0741536	0	0	0.00456679	0.00293528	0.189405	0.0182056	0	0	0	0.236007	0.0543935	0.0481841	0	0.00740434	0.201876	0	0.00947306	0.120667	0	0	0.0327289	0.948	-0.0340574	1.12409
TCGA_TCGA-CJ-5684	0	0.00432638	0.11134	0.421173	0	0	0.00519922	0.0410137	0.0166098	0.0457313	0	0.0668191	0.00647929	0	0.0741727	0.132451	0	0	0.074685	0	0	0	0.001	0.455732	0.890858
TCGA_TCGA-AK-3427	0.00295683	0	0	0	0	0.250547	0	0	0	0	0.0525584	0.0704293	0.310328	0	0.0579056	0.210614	0.00225207	0	0	0	0.0424085	0	0.555	0.010953	1.10041
TCGA_TCGA-A3-A6NN	0.00628233	0	0	0.114764	0	0.165256	0	0	0.0172749	0	0.19079	0.0118451	0.0958687	0	0.0755346	0.243586	0.00309533	0	0.0757021	0	0	0	0.011	0.275034	0.979571
TCGA_TCGA-A3-3374	0.00912199	0	0	0	0.00473677	0.00140186	0.00623296	0	0	0.0242541	0	0.00420328	0	0.720243	0.00458977	0.189312	0	0.00449217	0.0313404	0	7.1708e-05	0	0	0.844873	0.537228
TCGA_TCGA-B0-5096	0	0.0898971	0.186817	0.00688088	0	0.0536244	0.0165143	0.0141587	0.0184775	0.0360601	0	0	0.0190995	0.127806	0.0380702	0.344297	0	0	0	0.00246001	0	0.0458378	0.001	0.403747	0.917344
TCGA_TCGA-B0-5083	0	0.0628954	0.0145376	0.0687653	0	0.0544216	0	0	0.0130327	0.044864	0	0.0374672	0	0.145965	0.0877542	0.35299	0.0302559	0	0.0868132	0	0.000238238	0	0.001	0.401962	0.916931
TCGA_TCGA-A3-3346	0	0	0	0.109432	0	0.256469	0.0112222	0.0373113	0.0122927	0	0.0651351	0	0.0135682	0.131437	0.088839	0.216861	0	0	0.00366722	0	0	0.0537648	0.008	0.297252	0.968375
TCGA_TCGA-B0-5400	0.00437172	0	0.306025	0.192194	0	0.0398493	0.0134364	0.0112679	0.0243145	0.0722126	0	0.0754732	0	0.0021284	0.0229015	0.135757	0.00297174	0.00242137	0	0.0179354	0	0.0767396	0	0.512514	0.857785
TCGA_TCGA-B0-4697	0.0331749	0.0245347	0.26407	0.249005	0	0	0.0148014	0.0395706	0.0364909	0.0472908	0	0.0674174	0	0.00484095	0.0850322	0.0577719	0.0146109	0	0.0534128	0	0	0.00797558	0	0.55449	0.832483
TCGA_TCGA-B8-5164	0.0242761	0	0	0.450731	0	0.00362574	0	0.0839059	0.0098377	0.0259443	0	0.0908749	0.0231273	0	0.0992943	0.125322	0.0280575	0	0.0166275	0	0.00953059	0.00884568	0.001	0.436439	0.907047
TCGA_TCGA-CW-5585	0.056478	0	0	0.0307576	0	0.206168	0	0	0.0218212	0	0.149465	0.0385914	0.145543	0	0.0573341	0.17473	0	0.00398334	0.108837	0	0	0.00629153	0.843	-0.0212366	1.09627
TCGA_TCGA-CJ-6033	0.0430399	0	0	0.162086	0	0.0162635	0.000294271	0.00326893	0.0833116	0.0890608	0.0050602	0.00493137	0.0799098	0.171762	0.0791937	0.212465	0	0	0.0493527	0	0	0	0.114	0.104131	1.05145
TCGA_TCGA-B4-5832	0.0271102	0	0	0	0	0.521932	0.0344854	0.0121375	0	0.0165981	0	0.00534391	0.0167335	0	0.10757	0.117549	0	0.00251996	0.074762	0	0.0459913	0.0172669	0.18	0.0810364	1.06597
TCGA_TCGA-B4-5835	0.0307503	0	0	0.11086	0	0.186568	0	0.0215347	0.0311403	0.0264715	0	0.0407018	0.103646	0.00988016	0.0544428	0.26122	0	0.0742244	0.038633	0	0	0.00992801	0.136	0.0972445	1.04674
TCGA_TCGA-B0-5080	0.0295356	0	0.517288	0.224523	0	0	0	0	0.0524909	0	0	0.0235006	0.00526515	0	0.0268892	0.0841288	0	0	0.026878	0	0	0.00950065	0	0.750922	0.669677
TCGA_TCGA-AS-3777	0.101856	0	0	0	0	0.269683	0	0	0.0346045	0.0188841	0	0.0575707	0	0	0.127647	0.219486	0.00112897	0	0.120974	0	0	0.0481659	0.805	-0.018774	1.0936
TCGA_TCGA-B0-5699	0.0107643	0	0	0.0602319	0	0.260055	0.00912498	0	0.0467159	0	0.0282526	0.0754654	0.125087	0	0.117696	0.141233	0.017203	0	0.0958778	0	0	0.0122931	0.034	0.178954	1.01684
TCGA_TCGA-EU-5905	0.0100103	0	0	0.0956722	0	0.192535	0	0	0.0320079	0	0	0.0808948	0.0906915	0	0.0489243	0.345823	0	0.000111712	0.0860525	0	0	0.0172765	0.046	0.163652	1.02274
TCGA_TCGA-CJ-4889	0.0178897	0.0564724	0.469523	0.123106	0	0.00848028	0	0.0104139	0.0340144	0	0	0.0443347	0.0104077	0	0.0729157	0.100874	0.0221211	0	0.0198569	0	0	0.00959024	0	0.669919	0.744185
TCGA_TCGA-CJ-4892	0.0139784	0	0	0.566373	0	0	0	0.077613	0.00857272	0.0461652	0	0.104266	0.0373147	0	0.0462173	0.0742832	0	0	0.0252158	0	0	0	0.001	0.454909	0.908794
TCGA_TCGA-B0-5092	0.0149343	0	0.0781778	0.434823	0	0	6.95103e-05	0.0790817	0.0460951	0.0530033	0	0.118806	8.46078e-05	0.00408007	0.0632293	0.0519353	0.0227876	0	0.0266251	0	0	0.00626695	0	0.534022	0.84638
TCGA_TCGA-DV-A4VZ	0	0.0739721	0	0	0.000509362	0.385815	0	0	0	0	0.0821134	0.0088307	0	0.0290955	0	0.163988	0	0.160603	0.0468691	0	0	0.048204	0.835	-0.0208798	1.09512
TCGA_TCGA-AS-3778	0.0324394	0	0	0.0845655	0	0.245883	0	0	0	0	0.0166121	0.0427314	0.0637702	0	0.132265	0.273852	0.00487046	0	0.0955409	0	0	0.00747001	0.042	0.167166	1.0218
TCGA_TCGA-BP-4768	0.0162276	0	0	0.16016	0	0.183782	0	0.0452909	0.0560726	0	0	0.0732082	0.1148	0.0691328	0.0526103	0.207129	0	0	0	0.0215863	0	0	0.193	0.0765898	1.06484
TCGA_TCGA-BP-5194	0	0.00444309	0.544026	0.0552035	0	0.0602967	0	0	0.00478357	0.0289595	0	0.0228253	0	0	0.0599236	0.164346	0.00788866	0	0.0451785	0	0	0.00212607	0	0.651312	0.759276
TCGA_TCGA-B8-5162	0.0142926	0	0.401698	0.210205	0	0	0.000262099	0.0330728	0.00509057	0	0	0.00601866	0.00852741	0	0.0583635	0.211649	0.0140761	0	0.0229505	0	0	0.0137933	0	0.61807	0.790383
TCGA_TCGA-BP-4986	0.00227664	0	0.473527	0.0681179	0	0.063033	0.00204808	0.041467	0.0284026	0	0	0.0414561	0.0125082	0	0.0356732	0.173778	0	0	0	0.0351247	0.00437336	0.0182141	0	0.617225	0.78798
TCGA_TCGA-CZ-4866	0	0.0339228	0	0	0	0.191904	0	0	0.00956252	0	0	0.0196772	0.0364492	0	0.0421666	0.575183	0.00112761	0	0.0875105	0	0	0.00249637	0.137	0.0962685	1.07269
TCGA_TCGA-BP-4775	0.00864618	0.0167592	0.0600597	0.0734755	0	0.264003	0	0.00268351	0.0149067	0	0	0.0656594	0.0684522	0	0.169245	0.15647	0.0195676	0	0.00334184	0.0355618	0	0.041169	0.075	0.128921	1.04663
TCGA_TCGA-B8-5553	0.00862397	0	0.340833	0.173374	0	0.0438758	0	0.0531908	0.0126617	0.00386507	0	0.0737476	0.0134734	0	0.0978308	0.118376	0.0129958	0	0.0242647	0	0.00178669	0.0211009	0	0.586481	0.812898
TCGA_TCGA-A3-A8OV	0.000560191	0	0	0.0363536	0	0.191899	0	0	0	0	0.0611083	0.105769	0.186749	0	0.0703972	0.220415	0.0120146	0	0.110389	0	0	0.00434465	0.265	0.058589	1.07101
TCGA_TCGA-CJ-4642	0	0.151625	0	0.0241781	0.0306337	0.0147379	0	0.0479405	0.013864	0.0624415	0	0.0470769	0.000793497	0.099762	0.011283	0.365062	0	0	0.130601	0	0	0	0.007	0.313486	0.956912
TCGA_TCGA-CJ-4890	0	0	0.437625	0.188965	0	0	0.0170687	0.00573896	0.00364766	0.0383428	0	0.01585	0.0173084	0.0431873	0.0401281	0.149324	0.00989383	0	0.0284056	0	0	0.00451491	0	0.632321	0.778868
TCGA_TCGA-BP-4161	0.0122817	0	0.293527	0.18153	0	0.0741799	0	0.0279953	0.0246532	0.0397343	0	0.0386616	0.00288159	0	0.0590653	0.173251	0.0203309	0	0.0331748	0	0	0.0187332	0	0.527244	0.850888
TCGA_TCGA-B2-5641	0.0193893	0	0.000812592	0.310309	0	0.0494285	0	0.0526002	0.0387916	0.0963856	0	0.0571532	0.0861875	0	0.0672125	0.17926	0	0	0.0386068	0	0	0.00386313	0.001	0.472431	0.880994
TCGA_TCGA-A3-3347	0	0.0542945	0.0478377	0.0565887	0	0.0989196	0.0096757	0.00655787	0.028214	0.0340791	0.00171623	0.00133562	0	0.181686	0.0868438	0.298741	0.0145434	0	0.0402235	0	0	0.0387427	0.047	0.161925	1.02975
TCGA_TCGA-CZ-5987	0	0.00400755	0.305776	0.14054	0	0.111525	0.0025155	0.0425883	0.0189088	0.0378376	0	0.00964779	0.0740732	0	0.0963518	0.0973599	0	0.0087661	0.0395711	0	0	0.010531	0	0.528034	0.850455
TCGA_TCGA-B0-5690	0.0936086	0	0.00816772	0.0503417	0	0.171172	0.0353704	0	0.0448771	0	0.0429832	0.0721473	0.111447	0.0709085	0.0696861	0.0900811	0.00942993	0	0.126624	0	0	0.00315566	0.124	0.100407	1.03863
TCGA_TCGA-CZ-4858	0	0.0174545	0.233339	0.280591	0	0	0.0799013	0.0581534	0.0266501	0.0901175	0	0	0	0.014782	0.0845744	0.093843	0.0121557	0	0.00209631	0	0	0.00634131	0	0.500466	0.864945
TCGA_TCGA-CJ-5677	7.76744e-05	0	0.328838	0.0327964	0	0.014849	0	0.00445001	0.0336082	0.0189311	0.00694011	0.0112507	0.00663909	0.222282	0.0346475	0.256208	0	0	0.0253693	0	0	0.00311253	0	0.548618	0.836384
TCGA_TCGA-BP-4988	0.409523	0	0.224418	0.0546346	0	0.0377018	0.0346688	0	0.02062	0	0.0214572	0.000727764	0.00851682	0	0.0706947	0.0725523	0	0	0.0407924	0	0	0.00369287	0	0.792334	0.621566
TCGA_TCGA-CZ-5464	0	0.0131359	0.274283	0.118406	0	0.126139	0	0.0345212	0.0415609	0.0231472	0	0.0779164	0.021382	0	0.0859036	0.104316	0.0279877	0	0.0394537	0	0	0.011847	0	0.522638	0.853508
TCGA_TCGA-BP-4972	0.0566109	0	0	0.0774172	0	0.0781202	0.00764033	0.0124056	0	0	0.0111162	0.0149099	0.0155559	0.136809	0.10081	0.436989	0.00174845	0	0.0325295	0	0	0.0173381	0.002	0.376394	0.934405
TCGA_TCGA-AK-3451	0.0134164	0	0	0.286423	0	0.0330275	0	0.0559214	0.000766695	0.0346034	0	0.0770988	0.0534872	0	0.0430736	0.207184	0.079677	0	0.113083	0	0	0.00223822	0.016	0.253193	0.985161
TCGA_TCGA-CZ-5457	0	0	0.159804	0.193668	0	0	0.00539933	0.00332404	0	0.08097	0	0.025705	0.0382766	0	0.0866829	0.293342	0	0	0.0888839	0	0	0.0239445	0.007	0.310426	0.956919
TCGA_TCGA-BP-4807	0.0375006	0	0	0.0367576	0	0.128049	0	0	0	0.0142121	0	0.0182367	0.0459078	0	0.0361958	0.568241	0.00130476	0	0	0.0776769	0	0.0359178	0.015	0.258732	0.999117
TCGA_TCGA-BP-4770	0.0297919	0	0	0	0	0.21441	0	0.0230928	0.00416632	0.0692857	0	0.0441106	0	0.264538	0.0176381	0.289124	0	0.00525124	0.0385919	0	0	0	0	0.621266	0.792307
TCGA_TCGA-BP-4158	0.00555003	0	0	0.13547	0	0.231402	0	0	0.00332998	0	0.129123	0.0270243	0.0354793	0	0.0832581	0.255557	0	0	0.093806	0	0	0	0.333	0.0419924	1.08348
TCGA_TCGA-B8-A54I	0	0.0529254	0.404391	0.0802334	0	0.0449791	0.0360455	0.0102218	0.0231903	0	0	0.0443952	0	0	0.00336204	0.182907	0.0147586	0.00128303	0.0636662	0	0	0.0376415	0	0.647313	0.771343
TCGA_TCGA-BP-4771	0	0	0.100317	0.483801	0	0	0	0.0476048	0.0468225	0.0267677	0	0.10532	0.0340403	0	0.0702284	0.069458	0.000913459	0	0.0147273	0	0	0	0	0.5351	0.84522
TCGA_TCGA-CZ-5466	0	0.0612356	0.193184	0.169492	0	0.0441197	0	0.0531256	0.0372579	0	0	0.0684943	0.0205956	0.0156957	0.0891843	0.149459	0.0285727	0	0.0690713	0	0	0.000512104	0	0.520529	0.857506
TCGA_TCGA-BP-4776	0	0.013257	0.509992	0.108297	0	0.0156218	0	0.0457495	0	0.0210409	0	0.0948676	0.00473965	0	0.0544498	0.0670198	0	0.00169701	0	0.0622221	0.00104644	0	0	0.721599	0.697057
TCGA_TCGA-B0-4691	0.0117179	0	0.345753	0.226881	0	0.0744477	0	0.0765235	0.0318756	0	0	0.0671895	0.0166997	0	0.0872227	0.0318836	0.013478	0	0	0	0.0089047	0.00742336	0	0.536459	0.843049
TCGA_TCGA-B4-5844	0.0374785	0	0	0.047656	0	0.15184	0.0067019	0	0	0	0.107402	0.00893827	0.174613	0.138812	0.063564	0.11498	0	0	0.142635	0	0	0.00537981	0.112	0.10513	1.03953
TCGA_TCGA-BP-4960	0.00865309	0	0.410817	0.133179	0	0.042122	0	0.0110745	0.0346026	0.0187718	0.0431093	0	0.0478846	0.0564484	0.0359177	0.0922794	0.00251317	0	0	0.0412054	0	0.0214225	0	0.586893	0.811407
TCGA_TCGA-A3-3367	0.043365	0	0	0.0474128	0	0.285913	0	0	0	0.00737795	0.0189024	0.00622958	0.0271345	0	0.0980074	0.344505	0.0586542	0	0.0577172	0	0	0.00478062	0.169	0.0841758	1.05476
TCGA_TCGA-MM-A564	0	0	0	0.0224357	0	0.182491	0	0	0	0	0.224006	0.096942	0.158587	0.0289963	0.0208992	0.095837	0	0	0.169806	0	0	0	0.026	0.203819	1.02822
TCGA_TCGA-B4-5834	0.0592984	0	0	0.122691	0	0.251261	0	0	0	0.0337523	0.00482452	0.0350526	0.0502126	0	0.116717	0.199261	0.00356416	0	0.123365	0	0	0	0.075	0.128506	1.03656
TCGA_TCGA-BP-4169	0.0134742	0	0.286968	0.0399469	0	0.184242	0	0	0.0297129	0	0.00534334	0.0177052	0.0529584	0	0.124192	0.0946797	0.0136144	0	0	0.0653092	0	0.0718534	0	0.484226	0.874133
TCGA_TCGA-B8-5552	0.018801	0	0.369827	0.121189	0	0.0682853	0	0	0.00933946	0.0324132	0	0.0169369	0	0.0551859	0.0416481	0.22886	0.0118431	0	0.01171	0.00320712	0	0.0107548	0	0.591976	0.809577
TCGA_TCGA-A3-3376	0	0.0141716	0.0252419	0.0423807	0	0.122231	0	0	0.0108509	0	0.0120259	0.0444072	0.175051	0	0.0165104	0.342638	0.000216506	0.00132615	0.179962	0	0	0.0129879	0.026	0.196938	1.00534
TCGA_TCGA-CW-5584	0.000681453	0	0	0.00943223	0	0.271368	0	0	0.0148708	0	0	0.0459327	0.262265	0	0.103053	0.192438	0	0.00185197	0.0981067	0	0	0	0.026	0.2013	1.00689
TCGA_TCGA-B0-4700	0.0215803	0	0.20286	0.270684	0	0	0.0172865	0.0630019	0.0322522	0.0556882	0	0.0436106	0	0.0817944	0.0885996	0.10744	0	0	0.00681617	0	0	0.00838675	0.001	0.436947	0.899377
TCGA_TCGA-B8-5545	0.00691919	0	0.218125	0.0207204	0	0.0937546	0	0.000506038	0.0215936	0.0164941	0	0.0588441	0.0358773	0	0.0758453	0.285658	0.0292688	0	0.120173	0	0	0.0162202	0.001	0.398228	0.916712
TCGA_TCGA-CJ-4640	0.0230549	0	0	0.278682	0	0.0664928	0	0.0148011	0.0265696	0.0457596	0	0.0473543	0.0912169	0	0.124786	0.20582	0.00234147	0	0.0731223	0	0	0	0.002	0.365566	0.93585
TCGA_TCGA-CJ-4638	0	0.00905488	0.158771	0.255493	0	0.0441754	0	0.076596	0.132138	0	0	0.0860568	0.0180845	0	0.0516945	0.113641	0	0	0.0428631	0	0	0.0114329	0.008	0.2886	0.973598
TCGA_TCGA-BP-4331	0.0150319	0	0	0.12605	0	0.194071	0	0.0248813	0.00551414	0	0.0101658	0.0233749	0.188411	0	0.0646485	0.279733	0	0	0.0662968	0	0	0.00182223	0.016	0.249776	0.983891
TCGA_TCGA-B0-5701	0.00867092	0	0.337895	0.12639	0	0	0	0	0.0276672	0.0418582	0	0.0885128	0	0.0542578	0.0909849	0.0953808	0.0149344	0	0.0774853	0	0	0.0359629	0	0.553061	0.833902
TCGA_TCGA-B0-4945	0.0459478	0	0	0.122632	0	0.261174	0	0.0281214	0	0	0.0106205	0.034507	0.0853697	0	0.128251	0.238743	0	0.000948932	0.0436848	0	0	0	0.053	0.15092	1.03178
TCGA_TCGA-B0-5106	0.011534	0	0.134433	0.272694	0	0.0775021	0.0090872	0	0.00700202	0	0	0.0558554	0.115002	0	0.0346691	0.164113	0.00417807	0.00743165	0.0942113	0	0	0.0122875	0.002	0.344	0.940764
TCGA_TCGA-AK-3447	0.0656957	0	0	0	0.112004	0	0	0	0	0.0361855	0.108846	0.069997	0	0.0351323	0.00352745	0.0905801	0.031193	0	0.269898	0	0.15161	0.0253313	0.993	-0.0543509	1.11052
TCGA_TCGA-BP-4765	0.0452008	0	0	0	0	0.143441	0	0	0	0	0.161701	0.0358457	0.179422	0	0.106195	0.215568	0	0.000925773	0.1117	0	0	0	0.113	0.104408	1.05127
TCGA_TCGA-BP-4352	0	0.16449	0.00292396	0	0	0.287721	0	0	0.101862	0	0	0.150761	0.0386097	0	0.0663764	0.127782	0	0.0380405	0.0200674	0	0.00136568	0	0.03	0.187377	1.0237
TCGA_TCGA-B0-4817	0	0.0511474	0	0.0158123	0	0.120373	0.000935875	0.0925396	0	0.0435772	0	0.0434341	0	0.0255073	0.0523365	0.0618389	0	0	0.026718	0	0	0.46578	0.135	0.0973295	1.14137
TCGA_TCGA-CJ-4637	0	0.0150782	0.210878	0.28015	0	0.00124162	0.0167789	0.0714433	0.0221462	0.123497	0	0.0313375	0.0305537	0	0.10027	0.0880329	0.00562011	0	0.00297293	0	0	0	0.001	0.399119	0.92275
TCGA_TCGA-B0-5104	0.0628446	0	0	0.0572059	0	0.255537	0	0.00133089	0	0	0.00554446	0.0244223	0.305581	0	0.0902986	0.111821	0	0.00205163	0.0727869	0	0	0.0105756	0.205	0.073027	1.062
TCGA_TCGA-CJ-4904	0.0419206	0	0	0.167705	0	0.137756	0.00411277	0.00939852	0.000584391	0.0646181	0	0.053274	0.0848421	0.0089245	0.137482	0.174549	0.00355961	0.00446925	0.106803	0	0	0	0.007	0.301225	0.965051
TCGA_TCGA-B0-4833	0	0	0.127334	0.409945	0	0	0	0.0947535	0.00161636	0.0100158	0	0.0445236	0.0599754	0	0.0906794	0.111353	0	0	0.0498045	0	0	0	0.005	0.33254	0.954458
TCGA_TCGA-B8-4143	0.00983384	0	0.202324	0.305733	0	0	0.0525975	0.0342525	0.0318121	0.00638535	0	0.0237989	0.00490189	0.059097	0.115641	0.119136	0	0	0.0258156	0	0	0.00867202	0.001	0.381704	0.926768
TCGA_TCGA-B2-A4SR	0.063284	0	0	0.120178	0	0.258101	0	0.0056391	0	0	0.0261055	0.0368158	0.027969	0.0189289	0.122975	0.187511	0.023732	0	0.108762	0	0	0	0.026	0.204219	1.00441
TCGA_TCGA-B0-5075	0	0	0	0.175119	0	0.0525182	0	0.0515345	0.0230752	0	0	0.0583281	0.0694232	0.106733	0.0362817	0.420116	0	0	0	0	0	0.00687133	0.001	0.415721	0.911803
TCGA_TCGA-B0-4822	0	0	0.385362	0.132853	0	0.00316601	0	0.0394738	0.0241163	0.0558926	0	0.109315	0	0	0.0223185	0.178289	0.00559144	0.00523928	0.0307768	0	0	0.007607	0	0.557962	0.829379
TCGA_TCGA-A3-3365	0.089406	0	0	0.0581213	0	0.271636	0.0288552	0	0	0	0.0638942	0.0265906	0.0265507	0	0.0755171	0.250849	4.55356e-05	0.00220122	0.106333	0	0	0	0.095	0.116273	1.03587
TCGA_TCGA-AK-3453	0.015143	0	0.238465	0.36692	0	0	0	0.0587834	0.0324593	0.036114	0	0.0536285	0.02025	0	0.0804941	0.0503985	0.0149968	0	0.0223196	0	0	0.0100283	0	0.530965	0.846492
TCGA_TCGA-A3-3373	0.0477551	0	0	0.0427824	0	0.203047	0	0	0	0	0.0011838	0.0440269	0.0462079	0	0.122965	0.291077	0.0626654	0	0.121142	0	0	0.0171472	0.034	0.178903	1.01226
TCGA_TCGA-BP-4160	0	0	0.117097	0.406462	0	0.0149317	0	0.0537822	0	0.0419685	0	0.0690367	0.0483427	0	0.0710658	0.158461	0	0	0.0188524	0	0	0	0.007	0.319548	0.965272
TCGA_TCGA-A3-3372	0.0170815	0	0	0.176625	0	0.189154	0	0.00590675	0	0.0278797	0	0.0456878	0.130398	0	0.120831	0.180423	0	0	0.106014	0	0	0	0.026	0.204029	1.00726
TCGA_TCGA-B8-A54J	0.0532873	0	0	0.347582	0	0.0487535	0	0.0643314	0.0189696	0	0.0369953	0.0540957	0.101959	0	0.0867783	0.11192	0	0	0.0753285	0	0	0	0.138	0.0956796	1.06757
TCGA_TCGA-CZ-5470	0.010275	0	0.238637	0.174575	0	0.103006	0	0.0177453	0.0278435	0.0669437	0	0.0596658	0.00453957	0	0.0675069	0.13866	0.0247625	0	0.0568173	0	0	0.00902282	0.001	0.434417	0.900101
TCGA_TCGA-B0-4699	0	0	0	0.36415	0	0.0288739	0.0295825	0.0687198	0	0.093234	0	0.0578595	0	0.0231969	0.107745	0.212088	0.0062917	0	0	0	0	0.00825915	0.001	0.418097	0.916274
TCGA_TCGA-B0-5113	0.00666179	0	0.456412	0.0897298	0	0.0611793	0	0.0126392	0.0281678	0.04002	0	0.0495159	0.00187413	0	0.0673921	0.0907574	0.00913831	0	0.0753222	0	0	0.01119	0	0.747412	0.688321
TCGA_TCGA-CZ-5982	0.0376163	0	0	0.0188071	0	0.333629	0	0.0135787	0	0.00209579	0.0405897	0.0101281	0.142152	0	0.0913446	0.128086	0.0211721	0.00134981	0.117063	0	0	0.0423883	0.31	0.0474663	1.06121
TCGA_TCGA-CZ-5986	0.0559076	0	0	0.007945	0	0.237158	0.0254935	0	0.014856	0.020785	0.015193	0.0162067	0.0342197	0	0.137223	0.308167	0.0546187	0	0.065417	0	0	0.00680998	0.119	0.103189	1.04708
TCGA_TCGA-BP-4340	0	0.0021784	0	0.0416792	0	0.309998	0	0.0460991	0	0	0.0377085	0.0956147	0.104927	0	0.131115	0.152536	0	0.0103609	0.0654928	0	0	0.00229062	0.104	0.11024	1.05711
TCGA_TCGA-BP-4342	0	0	0.0754788	0.0956085	0	0.370512	0	0.0176256	0.0158817	0	0.0315893	0.00676958	0.10787	0	0.0866241	0.166173	0.0033	0	0.0225678	0	0	0	0.025	0.208058	1.00399
GSE29609_GSM733579	0.0106909	0	0.417972	0.136728	0	0.031485	0	0.043964	0.0329238	0	0	0.0699091	0.0170094	0.00385094	0.0718643	0.117574	0.0103252	0	0.0268396	0	0	0.00886425	0	0.595151	0.804451
GSE29609_GSM733580	0.0186676	0	0.40301	0.0615627	0	0.0364214	0	0.0484943	0	0.0341183	0	0.0786795	0.00711289	0.0362716	0.0725416	0.0915701	0.015982	0	0.0829854	0	0	0.0125824	0	0.591832	0.807769
GSE29609_GSM733581	0	0	0.407569	0.166123	0	0	0	0.0672267	0.0248655	0.00566787	0	0.0642383	0.012117	0.0171331	0.0806543	0.0943883	0.0190647	0	0.0316227	0	0	0.00932952	0	0.58546	0.811404
GSE29609_GSM733582	0	0	0.428396	0.171876	0	0.0145238	0	0.0555472	0.00761223	0	0	0.0844241	0.00975576	0.0007345	0.0710748	0.0974031	0.020798	0	0.0221155	0	0	0.015739	0	0.589718	0.807467
GSE29609_GSM733583	0.00119175	0	0.448078	0.0722119	0	0.0820473	0	0.0701915	0.0340617	0	0	0.0458309	0.012199	0	0.0826244	0.121673	0.0165846	0	0	0	0	0.0133059	0	0.604163	0.797545
GSE29609_GSM733584	0.0132895	0	0.407925	0.0931876	0	0.0762502	0	0.0619536	0.0323337	0.00444304	0	0.0580263	0.0110605	0.0188199	0.0824562	0.0986315	0.0165785	0	0.0133718	0	0	0.0116724	0	0.587528	0.810045
GSE29609_GSM733585	0	0	0.431012	0.118771	0	0.0922306	0	0.039806	0.0132197	0.00485077	0	0.0674369	0.0124084	0.0260256	0.0731897	0.0787544	0.0141785	0	0.0247469	0	0	0.00336923	0	0.592614	0.805954
GSE29609_GSM733586	0.0163269	0	0.353854	0.136279	0	0.0112828	0	0.065373	0.0342787	0.0136583	0	0.0770852	0.0123334	0.0228722	0.0862244	0.104503	0.015539	0	0.0365928	0	0	0.0137973	0	0.551039	0.834689
GSE29609_GSM733587	0	0	0.426643	0.139186	0	0	0	0.0514367	0.0331662	0.000521846	0	0.0616	0.0109726	0.0184187	0.0708935	0.100112	0.0182925	0	0.0546455	0	0	0.0141117	0	0.604209	0.798864
GSE29609_GSM733588	0	0	0.375759	0.175439	0	0.0205576	0	0.0679881	0.0236838	0.00730091	0	0.0596115	0.01249	0.0223756	0.0737089	0.0887413	0.0275142	0	0.030904	0	0	0.0139265	0	0.566213	0.825201
GSE29609_GSM733589	0.0111323	0	0.40095	0.115489	0	0.0371657	0	0.0355562	0.0293702	0.0306768	0	0.076908	0.010331	0.0121792	0.0755905	0.112484	0.0140995	0	0.031419	0	0	0.00664852	0	0.58009	0.814861
GSE29609_GSM733590	0	0	0.386865	0.15914	0	0	0.0197409	0.0671823	0.0284249	0	0	0.0628961	0.0108174	0.0195465	0.081691	0.0988501	0.0104987	0	0.0396187	0	0	0.0147292	0	0.574292	0.819808
GSE29609_GSM733591	0.0111576	0	0.376012	0.176154	0	0	0	0.0643943	0.0320031	0	0	0.0688288	0.0130875	0.0102634	0.0806565	0.106603	0.0139145	0	0.0372129	0	0	0.00971331	0	0.569219	0.822766
GSE29609_GSM733592	0	0	0.389505	0.154663	0	0.0185819	0	0.071323	0.0179241	0.000567127	0	0.0717284	0.0147126	0.00707517	0.0874463	0.110981	0.0238561	0	0.0255674	0	0	0.00606896	0	0.569639	0.822233
GSE29609_GSM733593	0	0	0.403437	0.147137	0	0.0107708	0	0.0733154	0.0209835	0	0	0.0606228	0.0146684	0.0095603	0.07886	0.118584	0.0189709	0	0.0239868	0	0	0.0191033	0	0.585342	0.81202
GSE29609_GSM733594	0.0109427	0	0.392534	0.146804	0	0	0	0.0563677	0.0238985	0.0143397	0	0.083828	0.0134672	0.0240375	0.0753507	0.0876967	0.0206757	0	0.0414624	0	0	0.00859516	0	0.577517	0.816807
GSE29609_GSM733595	0	0	0.365502	0.188479	0	0.0185802	0	0.049536	0.0274811	0.0320931	0	0.0622555	0.00858371	0	0.0855031	0.12352	0.0150149	0	0.0204686	0	0	0.00298291	0	0.545647	0.83747
GSE29609_GSM733596	0	0	0.42221	0.123011	0	0.022431	0	0.0699355	0.0326536	0	0	0.0580561	0.0132298	0.0101356	0.0806295	0.110855	0.0172043	0	0.027223	0	0	0.0124262	0	0.595998	0.80426
GSE29609_GSM733597	0.0188107	0	0.433122	0.136311	0	0.0137589	0	0.0616379	0.036528	0	0	0.0608837	0.0151547	0.011806	0.0643733	0.0993172	0.0132145	0	0.0197627	0	0	0.0153203	0	0.609779	0.793595
GSE29609_GSM733598	0.00803195	0	0.403408	0.131044	0	0.0529129	0	0.0749758	0.0313897	0.012857	0	0.0748753	0.0108223	0	0.0680775	0.0960807	0.0148641	0	0.0110468	0	8.73061e-05	0.00952655	0	0.574247	0.818541
GSE29609_GSM733599	0.0127367	0	0.422239	0.160731	0	0	0	0.046761	0.0344342	0.00452532	0	0.0803624	0.0108527	0.000494253	0.0726886	0.104424	0.0146232	0	0.0258854	0	0	0.00924148	0	0.593593	0.804796
GSE29609_GSM733600	0.0119096	0	0.423594	0.155286	0	0	0	0.0732744	0.0209062	0	0	0.059121	0.0139426	0.0145991	0.0679376	0.117388	0.0125583	0	0.0196681	0	0	0.00981531	0	0.60315	0.798752
GSE29609_GSM733601	0.00720144	0	0.420317	0.101051	0	0.0762088	0	0.0629807	0.00494235	0.00776621	0	0.0618414	0.0162034	0.0120638	0.078316	0.106779	0.0175248	0	0.016607	0	0	0.0101972	0	0.592953	0.806075
GSE29609_GSM733602	0	0.00456198	0.412839	0.16252	0	0	0	0.0444331	0.0350688	0	0	0.0497786	0.0131933	0.0115092	0.0905736	0.0925966	0.0186528	0	0.0464439	0	0	0.0178297	0	0.596837	0.803851
GSE29609_GSM733603	0	0	0.420913	0.15636	0	0.00927905	0	0.0619305	0.0365675	0	0	0.0620201	0.0119911	0.00743542	0.0802778	0.104309	0.0200783	0	0.0138616	0	0	0.0149763	0	0.590835	0.807277
GSE29609_GSM733604	0.011761	0	0.356521	0.159373	0	0	0.00370837	0.0399857	0.0388527	0.0152123	0	0.0772974	0.00401526	0.0255683	0.072725	0.106017	0.0167735	0	0.0577911	0	0	0.0143998	0	0.558726	0.830269
GSE29609_GSM733605	0.012088	0	0.395009	0.126777	0	0	0	0.0627499	0.0280074	0.0338914	0	0.0739557	0.00768931	0	0.0776596	0.116914	0.0293366	0	0.0221415	0	0	0.0137807	0	0.577005	0.816953
GSE29609_GSM733606	0.0115843	0	0.365956	0.141682	0	0.0386121	0	0.059333	0.0171483	0	0	0.0640994	0.0125493	0.00870129	0.0767374	0.116312	0.0238873	0	0.0456719	0	0	0.0177264	0	0.570008	0.823514
GSE29609_GSM733607	0.0123035	0	0.410579	0.158131	0	0	0	0.0708684	0.0198774	0.0288771	0	0.0665122	0.00178382	0	0.0714631	0.0988542	0.0144888	0	0.0343342	0	0	0.0119265	0	0.587502	0.809352
GSE29609_GSM733608	0	0	0.394993	0.166365	0	0.0397488	0	0.0676487	0.0333849	0	0	0.0521813	0.0133166	0.0076363	0.0784525	0.0890952	0.0161508	0	0.0227642	0	0	0.0182624	0	0.577264	0.817325
GSE29609_GSM733609	0.0117174	0	0.454075	0.0814526	0	0.0276755	0	0.0274167	0.0340436	0.020727	0	0.0722462	0.0118908	0.0151877	0.0708203	0.11059	0.0144337	0	0.037829	0	0	0.00989525	0	0.614424	0.789705
GSE29609_GSM733610	0.00814986	0	0.424834	0.0918323	0	0.0798569	0	0.0429154	0.0188868	0.00995468	0	0.0661815	0.00933926	0.00297329	0.0750399	0.122967	0.013565	0	0.0243349	0	0	0.00917008	0	0.59607	0.803815
GSE29609_GSM733611	0.0152051	0	0.401069	0.143801	0	0	0	0.0542412	0.0321246	0.0149702	0	0.077395	0.00761195	0.0179729	0.0752412	0.0774165	0.0153256	0	0.0510636	0	0	0.0165629	0	0.586153	0.810796
GSE29609_GSM733612	0.020272	0	0.372704	0.177636	0	0	0	0.0782992	0.0365393	0.00788696	0	0.0529538	0.0124889	0.00772448	0.0812621	0.10807	0.0162211	0	0.0114561	0	0	0.0164859	0	0.572079	0.820685
GSE29609_GSM733613	0.0177109	0	0.393608	0.156435	0	0	0	0.0371331	0.0363517	0	0	0.0651567	0.0138745	0.00529809	0.0923231	0.11079	0.0160751	0	0.0412729	0	0	0.0139708	0	0.584698	0.812001
GSE29609_GSM733614	0.0106614	0	0.432992	0.10225	0	0.0248138	0	0.0608441	0.0333338	0.00424449	0	0.0764765	0.0132961	0.0174395	0.0748167	0.0990767	0.0156672	0	0.0242873	0	0	0.00980006	0	0.600788	0.799997
GSE29609_GSM733615	0.00218985	0	0.400247	0.179379	0	0	0	0.0522396	0.0410817	0.00914435	0	0.0780512	0.00988258	0.0144802	0.0595756	0.105669	0.0189912	0	0.0251065	0	0	0.00396269	0	0.578175	0.81622
GSE29609_GSM733616	0.0112351	0	0.414523	0.162654	0	0.00867735	0	0.0480962	0.0334268	0.00197335	0	0.0593894	0.00975519	0.01225	0.0888082	0.106114	0.0156596	0	0.0150844	0	0	0.0123532	0	0.590462	0.807298
GSE29609_GSM733617	0	0	0.41626	0.186502	0	0	0	0.0791286	0.0174248	0.0117419	0	0.0645178	0.0123427	0	0.0754441	0.0939261	0.0166951	0	0.0119613	0	0	0.0140563	0	0.582497	0.812622
